# Supplementary material for: Sulfur Assimilation Alters Flagellar Function and Modulates the Gene Expression Landscape of Serratia marcescens
Source: mSystems. 2019 Aug 6;4(4):e00285-19. doi: 10.1128/mSystems.00285-19 (PMC6687942; doi:10.1128/mSystems.00285-19)
Supplement: DATA SET S1 [file mSystems.00285-19-sd001.xlsx]

## Sheet: DifferentiallyExpressedGenes
locus_tag	baseMean	log2FoldChange	lfcSE	stat	pvalue	padj	protein_id	product
BVG96_RS00005	1093.22	2.0301	0.281584	3.65825	0.000253948	0.00097988	WP_071525951.1	thr operon leader peptide
BVG96_RS00010	7240.78	2.42145	0.239015	5.94709	2.72946e-09	1.71161e-08	WP_033649141.1	bifunctional aspartate kinase/homoserine dehydrogenase I
BVG96_RS00040	1091.48	-2.09041	0.239787	-4.54743	5.4306e-06	2.55847e-05	WP_004932980.1	molybdopterin adenylyltransferase
BVG96_RS00055	38145	2.69044	0.433284	3.90147	9.56121e-05	0.000388207	WP_004932972.1	molecular chaperone DnaK
BVG96_RS00070	1544.36	-2.79071	0.209269	-8.55695	1.15894e-17	1.30852e-16	WP_004932962.1	transcriptional activator NhaR
BVG96_RS00075	12266.7	3.56137	0.340966	7.5121	5.81882e-14	5.1394e-13	WP_004932960.1	30S ribosomal protein S20
BVG96_RS00110	233.048	-2.77048	0.201105	-8.80379	1.3227e-18	1.59981e-17	WP_033649150.1	LysR family transcriptional regulator
BVG96_RS00115	52.8363	-2.68796	0.338725	-4.98329	6.25132e-07	3.20537e-06	WP_033637062.1	paerucumarin biosynthesis protein PvcA
BVG96_RS00135	4310.52	3.57078	0.829796	3.09808	0.00194776	0.00679491	WP_071883765.1	carbamoyl-phosphate synthase small subunit
BVG96_RS00140	13224.1	4.13003	0.420732	7.43949	1.01073e-13	8.77498e-13	WP_060428667.1	carbamoyl-phosphate synthase large subunit
BVG96_RS00145	1915.59	-3.51924	0.252131	-9.99179	1.65564e-23	2.7498e-22	WP_033637069.1	glutathione-regulated potassium-efflux system oxidoreductase KefF
BVG96_RS00150	2817.77	-3.04172	0.264603	-7.71617	1.1988e-14	1.10347e-13	WP_060430880.1	glutathione-regulated potassium-efflux system protein KefC
BVG96_RS00155	4245.37	-2.55455	0.177049	-8.78038	1.6292e-18	1.95504e-17	WP_015376619.1	LysE family translocator
BVG96_RS00270	36.1416	-2.82819	0.550883	-3.31865	0.000904521	0.00328925	WP_004932838.1	glucose uptake inhibitor SgrT
BVG96_RS00280	262.171	3.6967	0.390133	6.91226	4.77006e-12	3.7187e-11	WP_060426320.1	DASS family sodium-coupled anion symporter
BVG96_RS00285	827.285	2.34077	0.305826	4.38409	1.16474e-05	5.30733e-05	WP_025159634.1	3-isopropylmalate dehydratase small subunit
BVG96_RS00330	19.9312	-2.67294	0.562463	-2.97431	0.00293651	0.0100231	WP_043148147.1	L-alanine exporter AlaE
BVG96_RS00430	375.694	2.37167	0.414969	3.30548	0.00094815	0.00342246	WP_033652916.1	8-oxo-dGTP diphosphatase MutT
BVG96_RS00440	3046.1	-2.06409	0.130042	-8.18262	2.77735e-16	2.89349e-15	WP_033652917.1	cell division protein ZapD
BVG96_RS00480	702.851	-3.02092	0.19067	-10.5991	3.0089e-26	5.86927e-25	WP_033631795.1	beta-lactamase regulator AmpE
BVG96_RS00495	2522.02	-2.18223	0.204055	-5.79371	6.88484e-09	4.18569e-08	WP_033649222.1	iron-sulfur cluster insertion protein ErpA
BVG96_RS00560	76.0534	-2.44088	0.263149	-5.47553	4.36209e-08	2.47167e-07	WP_060426308.1	NAD(P)/FAD-dependent oxidoreductase
BVG96_RS00565	20.1922	-2.09743	0.409094	-2.68257	0.00730578	0.0235843	WP_080430350.1	hypothetical protein
BVG96_RS00605	22648.2	-2.06783	0.2898	-3.68473	0.000228943	0.000889384	WP_060430897.1	NADPH-dependent assimilatory sulfite reductase flavoprotein subunit
BVG96_RS00610	36690.9	-2.45367	0.248592	-5.84761	4.98672e-09	3.06834e-08	WP_060430899.1	assimilatory sulfite reductase (NADPH) hemoprotein subunit
BVG96_RS00615	20503.6	-2.71446	0.258525	-6.63171	3.31828e-11	2.43376e-10	WP_016929052.1	phosphoadenylyl-sulfate reductase
BVG96_RS00650	543.702	5.45304	0.511961	8.698	3.37788e-18	3.9703e-17	WP_049234102.1	amino acid ABC transporter ATP-binding protein
BVG96_RS00655	470.531	5.38681	0.391165	11.2147	3.45184e-29	7.71866e-28	WP_086556831.1	amino acid ABC transporter permease
BVG96_RS00660	1380.84	7.05582	0.385099	15.7254	1.01338e-55	5.95558e-54	WP_033637160.1	basic amino acid ABC transporter substrate-binding protein
BVG96_RS00770	10811.2	-2.68129	0.136209	-12.3434	5.28711e-35	1.53393e-33	WP_004932541.1	recombinase RecA
BVG96_RS00775	485.555	-2.07645	0.227735	-4.72674	2.28149e-06	1.12094e-05	WP_033649272.1	recombination regulator RecX
BVG96_RS00790	1820.25	3.84279	0.358287	7.93441	2.11498e-15	2.04537e-14		tRNA-Ser
BVG96_RS00795	50.0072	4.91256	0.984688	3.97341	7.08522e-05	0.000292835		tRNA-Arg
BVG96_RS00800	72.1464	3.96859	0.697436	4.25643	2.07716e-05	9.12039e-05		tRNA-Arg
BVG96_RS00805	12.0168	4.25428	1.28506	2.5324	0.0113285	0.0353987		tRNA-Arg
BVG96_RS00825	13221.4	-2.9537	0.230255	-8.48492	2.15876e-17	2.38452e-16	WP_019455133.1	S-ribosylhomocysteine lyase
BVG96_RS00845	18917.1	2.38004	0.395084	3.49304	0.000477564	0.00179733	WP_004932501.1	30S ribosomal protein S16
BVG96_RS00850	42919.6	2.37309	0.420432	3.26589	0.00109119	0.00391089	WP_019455135.1	ribosome maturation factor RimM
BVG96_RS00855	140661	2.48071	0.424842	3.48532	0.000491543	0.00184238	WP_004932485.1	tRNA (guanosine(37)-N1)-methyltransferase TrmD
BVG96_RS00860	54654.9	2.51542	0.374617	4.04525	5.22669e-05	0.000219206	WP_025301638.1	50S ribosomal protein L19
BVG96_RS00865	58.8154	-3.66337	0.415447	-6.41084	1.44717e-10	1.0159e-09	WP_033637183.1	transcriptional regulator
BVG96_RS00870	981.387	-2.9621	0.195433	-10.0398	1.01917e-23	1.71131e-22	WP_039568943.1	lysozyme
BVG96_RS00875	121.177	-2.15427	0.231852	-4.97847	6.40888e-07	3.28249e-06	WP_025301641.1	hypothetical protein
BVG96_RS00955	426.157	2.00387	0.217071	4.62462	3.75285e-06	1.79948e-05	WP_033649906.1	2,5-didehydrogluconate reductase DkgB
BVG96_RS01000	10881.8	7.49771	0.482228	13.4743	2.21447e-41	8.38935e-40	WP_060431287.1	TonB-dependent siderophore receptor
BVG96_RS01005	158.035	4.62821	0.46244	7.8458	4.30209e-15	4.10217e-14	WP_041033385.1	siderophore-interacting protein
BVG96_RS01125	9.49396	-2.42092	0.527648	-2.69292	0.00708288	0.0229618	WP_060431299.1	hypothetical protein
BVG96_RS01145	729.998	-3.98693	0.269721	-11.0741	1.6749e-28	3.60457e-27	WP_033653334.1	DNA polymerase IV
BVG96_RS01155	830.819	2.5737	0.364511	4.31728	1.5796e-05	7.09197e-05	WP_033637215.1	xanthine phosphoribosyltransferase
BVG96_RS01190	20661.6	4.25331	0.16733	19.4425	3.37276e-84	3.22099e-82	WP_072264975.1	hypothetical protein
BVG96_RS01210	25.2475	2.3821	0.548527	2.51966	0.0117467	0.0365809	WP_060429588.1	AlpA family transcriptional regulator
BVG96_RS01255	4111.71	-3.33762	0.282516	-8.27429	1.29229e-16	1.3618e-15	WP_015376761.1	TM2 domain-containing protein
BVG96_RS01260	296.188	-2.94155	0.187861	-10.335	4.89398e-25	9.00964e-24	WP_033647405.1	hypothetical protein
BVG96_RS01270	253.018	3.2756	0.266837	8.52806	1.4882e-17	1.66795e-16	WP_049213752.1	hypothetical protein
BVG96_RS01275	456.981	2.24676	0.234302	5.32118	1.03097e-07	5.62615e-07	WP_049213753.1	hypothetical protein
BVG96_RS01280	279.363	2.80249	0.372694	4.83638	1.32222e-06	6.62409e-06	WP_049213756.1	hypothetical protein
BVG96_RS01290	2443.54	-2.30498	0.203816	-6.40275	1.52606e-10	1.06801e-09	WP_049213758.1	ABC transporter substrate-binding protein
BVG96_RS01295	74.9206	-2.7012	0.259312	-6.56044	5.36499e-11	3.89131e-10	WP_060426660.1	transcriptional regulator
BVG96_RS01305	203.92	-3.32084	0.336501	-6.89699	5.31148e-12	4.11281e-11	WP_019454278.1	hypothetical protein
BVG96_RS01310	1718.47	2.89895	0.210702	9.01248	2.01444e-19	2.57939e-18	WP_041033536.1	hypothetical protein
BVG96_RS01315	1317.31	2.8409	0.494767	3.72073	0.000198644	0.000777613	WP_049213763.1	protein disulfide-isomerase
BVG96_RS01325	1420.67	-5.55312	0.346929	-13.1241	2.39702e-39	8.3242e-38	WP_043146653.1	aldehyde dehydrogenase family protein
BVG96_RS01330	147.504	-4.84776	0.405151	-9.49709	2.1583e-21	3.19149e-20	WP_049213765.1	leucine efflux protein LeuE
BVG96_RS01335	154.449	-2.75067	0.324662	-5.39228	6.95688e-08	3.87489e-07	WP_049213767.1	bifunctional DNA-binding transcriptional regulator/O6-methylguanine-DNA methyltransferase Ada
BVG96_RS01340	59.4001	-2.32684	0.341091	-3.88998	0.000100253	0.00040633	WP_049213769.1	proline hydroxylase
BVG96_RS01345	183.657	-2.90393	0.220077	-8.65121	5.09577e-18	5.94376e-17	WP_060429201.1	SAM-dependent methyltransferase TehB
BVG96_RS01355	213.947	-5.82288	0.523083	-9.2201	2.96817e-20	4.06152e-19	WP_060387330.1	alpha-keto acid decarboxylase family protein
BVG96_RS01450	478.451	-4.3688	0.212882	-15.8247	2.10124e-56	1.25092e-54	WP_025301712.1	aquaporin Z
BVG96_RS01455	266.833	-2.15333	0.26932	-4.28239	1.84893e-05	8.22065e-05	WP_043146679.1	esterase-like activity of phytase family protein
BVG96_RS01475	433.672	6.25149	0.602595	8.7148	2.91281e-18	3.45915e-17	WP_033637257.1	periplasmic-binding protein
BVG96_RS01480	1991.34	6.24802	0.558005	9.40497	5.20427e-21	7.54949e-20	WP_033647355.1	TonB-dependent siderophore receptor
BVG96_RS01485	967.88	3.71371	0.43097	6.29674	3.03963e-10	2.07251e-09	WP_060429604.1	GNAT family N-acetyltransferase
BVG96_RS01490	388.797	4.66331	0.319742	11.4571	2.16724e-30	5.04296e-29	WP_060429607.1	shikimate kinase AroL
BVG96_RS01505	137.351	-3.48417	0.301751	-8.23251	1.83326e-16	1.92303e-15	WP_004940491.1	hypothetical protein
BVG96_RS01590	127.764	2.21613	0.277981	4.37485	1.21516e-05	5.53156e-05	WP_041033609.1	PRD domain-containing protein
BVG96_RS01620	660.751	-2.29887	0.283901	-4.57506	4.76085e-06	2.25219e-05	WP_033653282.1	branched-chain amino acid transport system II carrier protein
BVG96_RS01645	225.872	2.82001	0.267462	6.80473	1.01238e-11	7.69608e-11	WP_089185363.1	mechanosensitive ion channel
BVG96_RS01650	1181.49	-3.00622	0.211459	-9.48751	2.36624e-21	3.47656e-20	WP_039566998.1	maltodextrin glucosidase
BVG96_RS01670	1869.99	2.38379	0.563829	2.45428	0.0141168	0.0435767	WP_004940394.1	tRNA preQ1(34) S-adenosylmethionine ribosyltransferase-isomerase QueA
BVG96_RS01680	2817.48	2.37297	0.158738	8.64928	5.1825e-18	6.02958e-17	WP_004940391.1	preprotein translocase subunit YajC
BVG96_RS01695	1270.32	-3.36057	0.295232	-7.99563	1.28917e-15	1.2788e-14	WP_060429616.1	DUF3251 domain-containing protein
BVG96_RS01730	4556.51	-2.53024	0.251991	-6.07262	1.25841e-09	8.18237e-09	WP_033637302.1	aldo/keto reductase
BVG96_RS01825	2667.95	-3.47644	0.312361	-7.92816	2.22413e-15	2.1464e-14	WP_004940361.1	transcriptional regulator BolA
BVG96_RS01830	44216.3	3.26899	0.349761	6.48726	8.74105e-11	6.25101e-10	WP_004940358.1	trigger factor
BVG96_RS01835	19167.9	-2.28418	0.223387	-5.74871	8.99292e-09	5.38166e-08	WP_016928858.1	ATP-dependent Clp endopeptidase proteolytic subunit ClpP
BVG96_RS01880	164.724	-2.08927	0.20671	-5.26955	1.36762e-07	7.40161e-07	WP_033647299.1	HMP-PP phosphatase
BVG96_RS01905	171.817	3.19094	0.550456	3.98022	6.88512e-05	0.000285365	WP_004940327.1	P-II family nitrogen regulator
BVG96_RS01920	6306.45	-5.34215	0.346315	-12.5381	4.61762e-36	1.38347e-34	WP_016928846.1	hypothetical protein
BVG96_RS01925	828.464	2.05298	0.20866	5.04639	4.50224e-07	2.32675e-06	WP_033647296.1	MGMT family protein
BVG96_RS02025	609.044	-2.56349	0.245097	-6.37906	1.78177e-10	1.24128e-09	WP_004940313.1	hemolysin expression modulator Hha
BVG96_RS02030	2417.43	-3.34153	0.250113	-9.36191	7.83077e-21	1.12176e-19	WP_004940312.1	Hha toxicity modulator TomB
BVG96_RS02125	19498.7	4.73168	0.390846	9.5477	1.32608e-21	1.96723e-20	WP_086556839.1	molecular chaperone HtpG
BVG96_RS02135	79.3161	3.54119	0.471362	5.39116	7.0004e-08	3.8944e-07	WP_039566980.1	XRE family transcriptional regulator
BVG96_RS02175	564.701	-2.38299	0.348789	-3.96511	7.33616e-05	0.000301876	WP_033637359.1	AraC family transcriptional regulator
BVG96_RS02190	182.642	4.24759	0.300996	10.7895	3.86024e-27	7.82979e-26	WP_033647260.1	hypothetical protein
BVG96_RS02195	153.992	3.94917	0.342482	8.61118	7.23143e-18	8.30799e-17	WP_089185368.1	cyclase family protein
BVG96_RS02200	671.11	3.75796	0.298694	9.2334	2.62184e-20	3.60939e-19	WP_060429640.1	non-ribosomal peptide synthetase
BVG96_RS02205	231.107	3.54356	0.418695	6.07497	1.24011e-09	8.07483e-09	WP_033647255.1	hypothetical protein
BVG96_RS02210	339.11	2.87012	0.450622	4.15009	3.32337e-05	0.000142244	WP_071883774.1	2Fe-2S iron-sulfur cluster binding domain-containing protein
BVG96_RS02235	2447.78	-2.64397	0.267172	-6.15322	7.59255e-10	5.00781e-09	WP_033637368.1	Cu(I)-responsive transcriptional regulator
BVG96_RS02260	2825.09	-4.27826	0.279556	-11.7266	9.3071e-32	2.34416e-30	WP_060429644.1	cyclopropane fatty acyl phospholipid synthase
BVG96_RS02265	34.463	-4.36638	0.648845	-5.18827	2.12254e-07	1.12483e-06	WP_080430298.1	hypothetical protein
BVG96_RS02300	623.174	4.06571	0.607829	5.0437	4.5661e-07	2.35709e-06	WP_043146773.1	5-(carboxyamino)imidazole ribonucleotide synthase
BVG96_RS02305	1107.44	4.46171	0.576872	6.00083	1.96307e-09	1.24808e-08	WP_025301815.1	5-(carboxyamino)imidazole ribonucleotide mutase
BVG96_RS02310	1634.34	2.96498	0.340462	5.7715	7.85707e-09	4.7453e-08	WP_043146774.1	UDP-2,3-diacylglucosamine diphosphatase
BVG96_RS02345	55.743	2.77521	0.577525	3.07383	0.00211329	0.00735		tRNA-Arg
BVG96_RS02350	82.8348	2.23694	0.279001	4.43345	9.27361e-06	4.28531e-05	WP_060387369.1	gamma-glutamylcyclotransferase
BVG96_RS02370	327.672	-2.10822	0.156969	-7.06011	1.66375e-12	1.33332e-11	WP_033637415.1	glyoxalase
BVG96_RS02375	4773.42	-9.03747	0.340541	-23.602	3.67341e-123	9.90525e-121	WP_060429654.1	amino acid ABC transporter ATP-binding protein
BVG96_RS02380	9082.2	-9.52357	0.361459	-23.581	6.03861e-123	1.53783e-120	WP_033647216.1	amino acid ABC transporter permease
BVG96_RS02385	4950.47	-9.5622	0.376078	-22.7671	9.71949e-115	1.93714e-112	WP_033653215.1	GNAT family N-acetyltransferase
BVG96_RS02390	22517.9	-8.91561	0.343984	-23.0116	3.57061e-117	8.18383e-115	WP_060426395.1	LLM class flavin-dependent oxidoreductase
BVG96_RS02395	6310.22	-6.50448	0.389877	-14.1185	2.92151e-45	1.27545e-43	WP_033637419.1	amidohydrolase
BVG96_RS02420	172.33	-2.49486	0.279809	-5.34244	9.17048e-08	5.03443e-07	WP_060420307.1	diguanylate cyclase
BVG96_RS02440	1158.95	-2.26891	0.287366	-4.41566	1.00703e-05	4.6301e-05	WP_033637425.1	DUF493 family protein
BVG96_RS02445	7143.93	2.80557	0.298165	6.0556	1.39891e-09	9.0446e-09	WP_033637426.1	serine-type D-Ala-D-Ala carboxypeptidase
BVG96_RS02450	1567.91	2.09811	0.267978	4.09775	4.17181e-05	0.000176906	WP_041033851.1	endolytic peptidoglycan transglycosylase RlpA
BVG96_RS02460	2052.35	2.53356	0.324462	4.72647	2.28461e-06	1.12127e-05	WP_033637428.1	penicillin-binding protein 2
BVG96_RS02465	786.748	2.02226	0.305559	3.34556	0.000821166	0.00300897	WP_004940002.1	23S rRNA (pseudouridine(1915)-N(3))-methyltransferase RlmH
BVG96_RS02495	1896.65	-3.02231	0.339131	-5.9632	2.47345e-09	1.55532e-08	WP_025301844.1	zinc ribbon-containing protein
BVG96_RS02575	345.864	3.93068	0.453834	6.45761	1.0637e-10	7.57146e-10		tRNA-Met
BVG96_RS02580	1732.41	3.92426	0.423113	6.91131	4.8019e-12	3.73717e-11		tRNA-Gln
BVG96_RS02585	2703.45	3.69825	0.42301	6.37868	1.7862e-10	1.24248e-09		tRNA-Gln
BVG96_RS02590	7315.77	3.55549	0.395646	6.45902	1.0538e-10	7.51263e-10		tRNA-Leu
BVG96_RS02595	7445.34	3.86655	0.401941	7.13177	9.90838e-13	7.99648e-12		tRNA-Met
BVG96_RS02645	33.942	2.23366	0.377862	3.26485	0.00109523	0.00392231	WP_033655304.1	outer membrane porin, OprD family
BVG96_RS02660	9482.22	-2.17611	0.128937	-9.1216	7.40205e-20	9.80665e-19	WP_019454058.1	ferric iron uptake transcriptional regulator
BVG96_RS02670	1458.88	2.89766	0.289081	6.56444	5.22302e-11	3.79434e-10	WP_004939936.1	LexA regulated protein
BVG96_RS02720	19.524	-2.30413	0.446443	-2.92115	0.00348736	0.0118066	WP_039566930.1	potassium-transporting ATPase subunit KdpA
BVG96_RS02730	350.877	-4.01448	0.268608	-11.2226	3.15752e-29	7.09513e-28	WP_004939916.1	DUF2517 family protein
BVG96_RS02735	1920.8	-3.476	0.278383	-8.89423	5.88231e-19	7.32732e-18	WP_033647169.1	DUF1722 domain-containing protein
BVG96_RS02740	1192.6	-2.90115	0.16419	-11.579	5.26773e-31	1.27763e-29	WP_060429665.1	deoxyribodipyrimidine photo-lyase
BVG96_RS02795	2159.65	3.03382	0.261953	7.76407	8.22466e-15	7.66298e-14	WP_004939893.1	succinate dehydrogenase cytochrome b556 subunit
BVG96_RS02800	1385.8	2.49737	0.31479	4.75671	1.96771e-06	9.71979e-06	WP_004939891.1	succinate dehydrogenase membrane anchor subunit
BVG96_RS02805	16078.3	2.0371	0.260355	3.98342	6.79316e-05	0.000282319	WP_015376974.1	succinate dehydrogenase flavoprotein subunit
BVG96_RS02810	5968.35	2.06872	0.243758	4.38434	1.16339e-05	5.30644e-05	WP_004939885.1	succinate dehydrogenase iron-sulfur subunit
BVG96_RS02815	46885.6	2.3556	0.138628	9.77865	1.39059e-22	2.22107e-21	WP_033647497.1	2-oxoglutarate dehydrogenase E1 component
BVG96_RS02820	21636.6	2.69187	0.137591	12.2963	9.48194e-35	2.71657e-33	WP_049195548.1	2-oxoglutarate dehydrogenase complex dihydrolipoyllysine-residue succinyltransferase
BVG96_RS02825	15444.2	3.05798	0.152649	13.4817	2.00315e-41	7.65202e-40	WP_015376978.1	ADP-forming succinate--CoA ligase subunit beta
BVG96_RS02830	7817.55	3.05956	0.153832	13.3883	7.07519e-41	2.61554e-39	WP_004939878.1	succinate--CoA ligase subunit alpha
BVG96_RS02840	5927.18	-3.54581	0.253139	-10.057	8.55762e-24	1.45145e-22	WP_019454034.1	cytochrome bd-I ubiquinol oxidase subunit CydA
BVG96_RS02845	10842.1	-4.46134	0.237612	-14.5672	4.53886e-48	2.21342e-46	WP_019454033.1	cytochrome d ubiquinol oxidase subunit II
BVG96_RS02850	460.717	-4.58129	0.257437	-13.9113	5.40721e-44	2.23303e-42	WP_004939868.1	cytochrome bd-I oxidase subunit CydX
BVG96_RS02855	116.904	-3.19695	0.26323	-8.34614	7.0532e-17	7.50159e-16	WP_033647158.1	cyd operon protein YbgE
BVG96_RS02865	3127.53	2.3045	0.290295	4.49371	6.99923e-06	3.27393e-05	WP_004939862.1	Tol-Pal system protein TolQ
BVG96_RS02870	2242.73	2.09451	0.334016	3.27681	0.00104986	0.00377454	WP_004939859.1	colicin uptake protein TolR
BVG96_RS02890	18669.8	2.20941	0.138933	8.70502	3.17505e-18	3.76084e-17	WP_033647153.1	cell division protein CpoB
BVG96_RS02895	6570.3	3.90319	0.472387	6.14577	7.95748e-10	5.24096e-09		tRNA-Lys
BVG96_RS02900	1834.16	3.8796	0.464706	6.1966	5.76945e-10	3.84966e-09		tRNA-Val
BVG96_RS02905	1036.96	3.97083	0.483447	6.1451	7.99113e-10	5.25453e-09		tRNA-Lys
BVG96_RS02910	634.353	3.76209	0.43556	6.34146	2.27596e-10	1.56887e-09		tRNA-Lys
BVG96_RS02915	72.3226	4.03917	0.717343	4.23671	2.26823e-05	9.89301e-05		tRNA-Val
BVG96_RS02940	1105.99	-2.90287	0.172196	-11.0506	2.17719e-28	4.62048e-27	WP_033637476.1	CDF family zinc transporter ZitB
BVG96_RS02975	2711.84	-3.02542	0.212097	-9.54952	1.30301e-21	1.9456e-20	WP_033637480.1	phosphate starvation-inducible protein PsiF
BVG96_RS03085	2435.25	3.46482	0.354518	6.95259	3.58639e-12	2.81026e-11	WP_060430584.1	biotin synthase
BVG96_RS03090	409.642	3.83502	0.455464	6.22448	4.83168e-10	3.23807e-09	WP_060429688.1	8-amino-7-oxononanoate synthase
BVG96_RS03095	694.623	4.16245	0.309221	10.2271	1.49876e-24	2.65264e-23	WP_033637500.1	malonyl-[acyl-carrier protein] O-methyltransferase BioC
BVG96_RS03100	96.0814	3.4741	0.439662	5.62727	1.83086e-08	1.07083e-07	WP_060429689.1	ATP-dependent dethiobiotin synthetase BioD
BVG96_RS03135	953.05	-2.03057	0.269533	-3.82354	0.000131552	0.000525747	WP_033637505.1	molybdenum cofactor biosynthesis protein B
BVG96_RS03140	699.452	-2.06377	0.251634	-4.22746	2.36349e-05	0.000102694	WP_033637506.1	cyclic pyranopterin monophosphate synthase MoaC
BVG96_RS03200	17545	-4.52464	0.438263	-8.04229	8.81738e-16	8.8444e-15	WP_004939738.1	hypothetical protein
BVG96_RS03210	28.2829	2.80243	0.468151	3.85009	0.000118074	0.0004752	WP_060387402.1	iron ABC transporter permease
BVG96_RS03220	50.8086	2.26723	0.274947	4.609	4.0462e-06	1.93408e-05	WP_060429695.1	MFS transporter
BVG96_RS03225	30.1921	3.42252	0.441019	5.493	3.95155e-08	2.25297e-07	WP_060429697.1	sensor histidine kinase
BVG96_RS03235	237.134	-2.28471	0.347047	-3.70184	0.000214041	0.000835032	WP_060429703.1	acetyltransferase
BVG96_RS03255	1167.75	2.76459	0.479239	3.68206	0.000231356	0.000897998	WP_033637529.1	L-asparagine permease
BVG96_RS03270	134.157	-2.60344	0.285652	-5.61326	1.98556e-08	1.15799e-07	WP_060429707.1	DedA family protein
BVG96_RS03280	242.919	2.74919	0.245074	7.13737	9.51321e-13	7.71833e-12	WP_060429711.1	GlxA family transcriptional regulator
BVG96_RS03285	427.155	2.09302	0.144161	7.58192	3.40484e-14	3.0724e-13	WP_060421282.1	adenosylhomocysteinase
BVG96_RS03300	1384.53	-2.76583	0.280503	-6.29525	3.06911e-10	2.08736e-09	WP_048321353.1	VOC family protein
BVG96_RS03315	222.873	-2.12093	0.240984	-4.6515	3.29534e-06	1.59345e-05	WP_016928643.1	membrane protein
BVG96_RS03325	4316.83	-3.56387	0.177124	-14.4751	1.74187e-47	8.31741e-46	WP_033653481.1	MetQ/NlpA family lipoprotein
BVG96_RS03340	76.4917	-2.75329	0.292156	-6.00121	1.95853e-09	1.24693e-08	WP_033647061.1	N-acetyltransferase
BVG96_RS03345	8781.9	-7.43707	0.445284	-14.4561	2.29444e-47	1.0843e-45	WP_033637547.1	YIP1 family protein
BVG96_RS03350	21.4775	-4.7918	0.625424	-6.06277	1.33798e-09	8.67513e-09	WP_033647059.1	DMT family transporter
BVG96_RS03375	27.4479	3.41814	0.730334	3.31101	0.00092961	0.00337398	WP_033647052.1	PAS sensor domain-containing protein
BVG96_RS03405	60.8649	2.18582	0.309592	3.83028	0.000127998	0.000512437	WP_033647046.1	aminotransferase class I/II-fold pyridoxal phosphate-dependent enzyme
BVG96_RS03500	1510.43	-2.14107	0.192742	-5.92016	3.2162e-09	2.00586e-08	WP_033637565.1	LysR family transcriptional regulator
BVG96_RS03505	126.004	-3.97649	0.329525	-9.03266	1.67542e-19	2.18185e-18	WP_033637566.1	MFS transporter
BVG96_RS03510	355.869	-2.39234	0.245758	-5.66548	1.46616e-08	8.63864e-08	WP_086557002.1	autoinducer-2 kinase
BVG96_RS03545	2174.19	-3.85046	0.225506	-12.6403	1.26627e-36	3.94869e-35	WP_060429725.1	alpha-amylase
BVG96_RS03550	479.079	5.85038	0.34006	14.2633	3.7042e-46	1.6812e-44	WP_033647017.1	lipoprotein NMB1124/NMB1162
BVG96_RS03555	1259.54	5.53755	0.267105	16.9879	1.00923e-64	7.34334e-63	WP_033637573.1	DUF4810 domain-containing protein
BVG96_RS03560	4219.53	5.64336	0.202425	22.9386	1.91377e-116	4.17749e-114	WP_033647014.1	membrane protein
BVG96_RS03595	7443.57	-2.43711	0.314524	-4.56916	4.89685e-06	2.31414e-05	WP_060429730.1	methionine ABC transporter substrate-binding protein
BVG96_RS03600	2545.88	-2.71842	0.419879	-4.09266	4.26445e-05	0.000180667	WP_033637581.1	ABC transporter permease
BVG96_RS03610	782.243	-2.30472	0.276305	-4.72203	2.33499e-06	1.14477e-05	WP_015377088.1	acetyltransferase
BVG96_RS03620	1504.74	-2.11786	0.192625	-5.80333	6.50114e-09	3.96293e-08	WP_060428977.1	suppressor of fused domain protein
BVG96_RS03625	48.0041	-2.18063	0.262299	-4.50107	6.76133e-06	3.16816e-05	WP_033653449.1	cysteine hydrolase
BVG96_RS03710	88.089	-2.09552	0.326072	-3.35976	0.000780109	0.0028677	WP_060387436.1	type II toxin-antitoxin system RelE/ParE family toxin
BVG96_RS03715	2434.54	-2.58399	0.325032	-4.87334	1.09727e-06	5.5213e-06	WP_033646967.1	type II toxin-antitoxin system ParD family antitoxin
BVG96_RS03755	543.748	-2.84074	0.261364	-7.04284	1.88363e-12	1.50166e-11	WP_033646949.1	PLP-dependent aminotransferase family protein
BVG96_RS03775	350.581	-3.11713	0.285548	-7.41427	1.22301e-13	1.0558e-12	WP_043146952.1	amidohydrolase
BVG96_RS03800	7660.67	-3.45725	0.199535	-12.3149	7.53355e-35	2.17194e-33	WP_043146957.1	fatty acid desaturase
BVG96_RS03805	3193.46	-3.37006	0.18869	-12.5606	3.47722e-36	1.04866e-34	WP_033637621.1	ABC transporter substrate-binding protein
BVG96_RS03810	1612.33	-2.95448	0.137582	-14.2059	8.41846e-46	3.74662e-44	WP_043146959.1	ABC transporter permease
BVG96_RS03815	1171.38	-2.74315	0.192997	-9.032	1.68563e-19	2.18893e-18	WP_060387441.1	ABC transporter ATP-binding protein
BVG96_RS03820	1924.83	-2.74964	0.165756	-10.5555	4.7886e-26	9.18449e-25	WP_033637624.1	ABC transporter permease
BVG96_RS03825	607.836	-3.08926	0.180044	-11.6042	3.92414e-31	9.61939e-30	WP_080430341.1	phosphate ABC transporter substrate-binding protein
BVG96_RS03835	87.916	-2.54068	0.325459	-4.73386	2.20291e-06	1.08349e-05	WP_033637629.1	DUF2878 domain-containing protein
BVG96_RS03840	3297.19	-5.2419	0.257866	-16.45	8.38226e-61	5.56874e-59	WP_033653420.1	transcriptional regulator
BVG96_RS03845	3685.63	-8.2113	0.266973	-27.0114	1.0857e-160	4.52439e-158	WP_060421402.1	MFS transporter
BVG96_RS03855	3633.95	-5.55689	0.240744	-18.9283	6.66513e-80	6.11059e-78	WP_033646915.1	XRE family transcriptional regulator
BVG96_RS03860	3147.96	-6.02544	0.223012	-22.5344	1.91057e-112	3.50322e-110	WP_043146968.1	GNAT family N-acetyltransferase
BVG96_RS03865	7416.21	-4.37161	0.156963	-21.4802	2.38225e-102	3.30916e-100	WP_050498665.1	GNAT family N-acetyltransferase
BVG96_RS03885	834.412	-2.71464	0.239395	-7.16239	7.92826e-13	6.48985e-12	WP_060429753.1	glutathione S-transferase family protein
BVG96_RS03925	102.045	-3.55228	0.419516	-6.08388	1.17309e-09	7.64929e-09	WP_033646891.1	2-methylcitrate synthase
BVG96_RS03930	160.995	-3.84623	0.447627	-6.35847	2.03769e-10	1.411e-09	WP_060430588.1	bifunctional 2-methylcitrate dehydratase/aconitate hydratase
BVG96_RS03990	789.704	-3.34628	0.260684	-9.00046	2.24766e-19	2.85409e-18	WP_060429764.1	PAS domain S-box protein
BVG96_RS04015	1582.77	2.55916	0.230775	6.75619	1.41667e-11	1.05938e-10	WP_004939230.1	glutamine ABC transporter ATP-binding protein GlnQ
BVG96_RS04020	2897.11	3.30062	0.206658	11.1325	8.71276e-29	1.90187e-27	WP_004939229.1	glutamine ABC transporter permease GlnP
BVG96_RS04025	19587	2.67598	0.197168	8.50024	1.89196e-17	2.09487e-16	WP_004939223.1	glutamine ABC transporter substrate-binding protein GlnH
BVG96_RS04035	206.976	-2.81266	0.314325	-5.76682	8.07803e-09	4.86592e-08	WP_033637659.1	DksA/TraR family C4-type zinc finger protein
BVG96_RS04040	14945.2	-3.68638	0.389705	-6.89336	5.44907e-12	4.21223e-11	WP_004939215.1	DNA starvation/stationary phase protection protein
BVG96_RS04060	22528.3	-3.75566	0.167734	-16.4288	1.19042e-60	7.79554e-59	WP_033637662.1	outer membrane protein OmpX
BVG96_RS04065	36.993	-2.18242	0.353697	-3.34302	0.000828705	0.00302692	WP_039566890.1	acyltransferase
BVG96_RS04120	32.4502	-2.18741	0.292922	-4.05365	5.04237e-05	0.000212447	WP_033646856.1	thioredoxin reductase
BVG96_RS04140	271.531	-3.49114	0.22622	-11.012	3.34426e-28	7.00004e-27	WP_033646852.1	CadC family transcriptional regulator
BVG96_RS04240	108331	3.39228	0.145955	16.3905	2.23469e-60	1.42275e-58	WP_033647475.1	type-1 fimbrial protein subunit
BVG96_RS04245	22679.6	4.16291	0.463691	6.82116	9.03073e-12	6.87655e-11	WP_033646826.1	molecular chaperone
BVG96_RS04250	16568.8	3.28893	0.481023	4.75847	1.9507e-06	9.64616e-06	WP_033646825.1	fimbrial biogenesis outer membrane usher protein
BVG96_RS04255	10401.5	2.7274	0.270194	6.39319	1.62461e-10	1.13525e-09	WP_049213463.1	fimbrial protein
BVG96_RS04260	11624.3	-6.36363	0.360045	-14.8971	3.44261e-50	1.71532e-48	WP_033646824.1	helix-turn-helix domain-containing protein
BVG96_RS04265	349.344	2.12903	0.302121	3.73703	0.000186207	0.000734573	WP_033637693.1	malate:quinone oxidoreductase
BVG96_RS04275	624.747	-2.55168	0.254103	-6.10651	1.01835e-09	6.65923e-09	WP_060429778.1	glutathione S-transferase
BVG96_RS04280	339.604	-2.96197	0.299326	-6.55464	5.57756e-11	4.03273e-10	WP_033646820.1	transcriptional regulator
BVG96_RS04285	104.91	-4.39213	0.401263	-8.45364	2.82365e-17	3.08917e-16	WP_033646818.1	antibiotic biosynthesis monooxygenase
BVG96_RS04345	440.253	-2.24216	0.19341	-6.4224	1.34143e-10	9.47474e-10	WP_033654974.1	isoaspartyl peptidase/L-asparaginase
BVG96_RS04370	3639.74	-2.27174	0.232669	-5.46589	4.60599e-08	2.60023e-07	WP_039566839.1	antitoxin
BVG96_RS04390	2471.4	-2.87132	0.16193	-11.5563	6.85921e-31	1.64621e-29	WP_033654969.1	LysR family transcriptional regulator
BVG96_RS04395	63.6469	-2.35601	0.359541	-3.7715	0.000162271	0.000642913	WP_060387473.1	YbfB/YjiJ family MFS transporter
BVG96_RS04415	394.232	4.29347	0.320533	10.275	9.13567e-25	1.63586e-23	WP_039566832.1	galactose/glucose ABC transporter substrate-binding protein MglB
BVG96_RS04445	69.2704	-2.23909	0.282519	-4.38587	1.15525e-05	5.27982e-05	WP_043147033.1	CidB/LrgB family autolysis modulator
BVG96_RS04450	137.596	-2.77088	0.208792	-8.48154	2.22242e-17	2.44894e-16	WP_033654965.1	hypothetical protein
BVG96_RS04480	5839.8	2.69049	0.287511	5.87974	4.10924e-09	2.54207e-08	WP_004938922.1	uridine kinase
BVG96_RS04595	7247.12	-4.30755	0.364762	-9.0677	1.21554e-19	1.59658e-18	WP_060387484.1	hypothetical protein
BVG96_RS04605	7130.33	-2.04671	0.242665	-4.31338	1.60774e-05	7.21123e-05	WP_033646761.1	HlyD family type I secretion periplasmic adaptor subunit
BVG96_RS04635	5681.28	2.24417	0.436407	2.85094	0.00435898	0.0145851	WP_039566799.1	ABC transporter permease
BVG96_RS04640	15733.4	2.41449	0.471008	3.0031	0.00267241	0.00918315	WP_033646749.1	ABC transporter ATP-binding protein
BVG96_RS04645	9523.82	3.03444	0.406855	5.00042	5.7205e-07	2.93648e-06	WP_052210560.1	class I SAM-dependent methyltransferase
BVG96_RS04650	19731.2	4.36552	0.408342	8.24192	1.6947e-16	1.78177e-15	WP_033646747.1	hypothetical protein
BVG96_RS04655	14563.3	4.81333	0.271857	14.027	1.06602e-44	4.52465e-43	WP_033646744.1	glycosyltransferase
BVG96_RS04660	2896.37	3.75135	0.274102	10.0377	1.04111e-23	1.74176e-22	WP_050438915.1	glycosyltransferase family 2 protein
BVG96_RS04665	3266.73	3.20433	0.29578	7.45259	9.15247e-14	7.96108e-13	WP_080281272.1	glycosyltransferase family 2 protein
BVG96_RS04675	1547.16	2.05058	0.215336	4.87877	1.06751e-06	5.37741e-06	WP_033646740.1	bifunctional phosphoribosyl-AMP cyclohydrolase/phosphoribosyl-ATP diphosphatase HisIE
BVG96_RS04765	1386.63	-5.17686	0.334904	-12.4718	1.06385e-35	3.12607e-34	WP_060430592.1	isopenicillin N synthase family oxygenase
BVG96_RS04770	6562.73	-7.94037	0.266775	-26.0158	3.28244e-149	1.25389e-146	WP_033637784.1	PLP-dependent transferase
BVG96_RS04775	17205.2	-8.75301	0.35966	-21.5565	4.60383e-103	6.80774e-101	WP_060429794.1	pyridoxal-phosphate dependent enzyme
BVG96_RS04810	931.257	2.46271	0.35485	4.12204	3.75532e-05	0.000160134	WP_049234301.1	outer membrane usher protein
BVG96_RS04815	360.75	2.22014	0.263333	4.63344	3.5963e-06	1.72985e-05	WP_048321394.1	molecular chaperone
BVG96_RS04880	2434.84	2.62535	0.474279	3.427	0.000610283	0.00226338	WP_060429804.1	5'-methylthioadenosine nucleosidase
BVG96_RS04925	177.329	-2.0207	0.227685	-4.48297	7.36118e-06	3.42923e-05	WP_049213126.1	sigma-70 family RNA polymerase sigma factor
BVG96_RS04945	12.6017	-2.35669	0.5654	-2.39952	0.0164166	0.049936	WP_033637808.1	membrane protein
BVG96_RS04970	2118.88	2.12854	0.264515	4.26643	1.98623e-05	8.7631e-05	WP_033637811.1	spermidine/putrescine ABC transporter substrate-binding protein PotF
BVG96_RS05010	2796.55	5.84304	0.416817	11.6191	3.29577e-31	8.12248e-30	WP_043147094.1	arginine ABC transporter substrate-binding protein
BVG96_RS05015	134.846	3.20437	0.394566	5.58682	2.3127e-08	1.33688e-07	WP_033637817.1	arginine ABC transporter permease ArtM
BVG96_RS05020	442.082	3.30475	0.329417	6.99645	2.6253e-12	2.07132e-11	WP_033637818.1	arginine ABC transporter permease ArtQ
BVG96_RS05025	6743.22	2.25413	0.231532	5.41669	6.07132e-08	3.40231e-07	WP_033637819.1	arginine ABC transporter substrate-binding protein
BVG96_RS05030	3112.76	2.21057	0.319449	3.78956	0.000150912	0.000600502	WP_038884338.1	arginine ABC transporter ATP-binding protein ArtP
BVG96_RS05085	994.18	-2.79028	0.186919	-9.57786	9.90782e-22	1.50888e-20	WP_060418405.1	ubiquinone-dependent pyruvate dehydrogenase
BVG96_RS05130	4973.29	-2.88877	0.23423	-8.06374	7.3994e-16	7.50417e-15	WP_004928347.1	ATP-dependent Clp protease adapter ClpS
BVG96_RS05135	22874.1	-2.77189	0.294031	-6.02618	1.67876e-09	1.07328e-08	WP_025302261.1	ATP-dependent Clp protease ATP-binding subunit ClpA
BVG96_RS05140	2343.91	3.57055	0.342371	7.5081	5.99931e-14	5.28862e-13	WP_002211347.1	translation initiation factor IF-1
BVG96_RS05190	349.006	-3.37732	0.254124	-9.35498	8.36194e-21	1.19412e-19	WP_039566712.1	DUF1801 domain-containing protein
BVG96_RS05225	783.158	2.56976	0.278959	5.62721	1.83144e-08	1.07083e-07	WP_033646620.1	L-asparaginase 2
BVG96_RS05375	2156.9	-10.0763	0.422283	-21.4935	1.7914e-102	2.56619e-100	WP_033646586.1	aliphatic sulfonates ABC transporter ATP-binding protein
BVG96_RS05380	5230.69	-9.0095	0.290413	-27.5797	1.94732e-167	1.11581e-164	WP_033646585.1	aliphatic sulfonate ABC transporter permease SsuC
BVG96_RS05385	19222.9	-9.56435	0.406237	-21.0821	1.15998e-98	1.39931e-96	WP_060429838.1	alkanesulfonate monooxygenase, FMNH(2)-dependent
BVG96_RS05390	16231.1	-9.73475	0.428619	-20.3788	2.57901e-92	2.68686e-90	WP_033646583.1	sulfonate ABC transporter substrate-binding protein
BVG96_RS05395	14201.1	-9.74204	0.452294	-19.3282	3.10801e-83	2.90758e-81	WP_033646581.1	NADPH-dependent FMN reductase
BVG96_RS05405	8026.75	-2.67465	0.181369	-9.23339	2.622e-20	3.60939e-19	WP_033637882.1	cell division protein ZapC
BVG96_RS05430	3734.21	2.41809	0.128875	11.0036	3.67188e-28	7.61625e-27	WP_033646578.1	intermembrane transport protein PqiB
BVG96_RS05445	20745	-4.47892	0.32905	-10.5726	3.99276e-26	7.75542e-25	WP_004928150.1	ribosome modulation factor
BVG96_RS05480	6422.61	-3.00235	0.206402	-9.70119	2.98016e-22	4.67845e-21	WP_033646571.1	cell division inhibitor SulA
BVG96_RS05505	484.989	2.81709	0.142113	12.7862	1.95811e-37	6.23332e-36	WP_015377363.1	methylglyoxal synthase
BVG96_RS05540	338.09	-2.64156	0.271973	-6.03575	1.5823e-09	1.01729e-08	WP_033646563.1	acylphosphatase
BVG96_RS05555	6.95779	4.3967	1.30167	2.60948	0.00906792	0.0286671		tRNA-Ser
BVG96_RS05610	151.956	-3.04479	0.385239	-5.30785	1.10928e-07	6.04628e-07	WP_033637918.1	redox-sensitive transcriptional activator SoxR
BVG96_RS05645	597.856	-2.91624	0.342785	-5.59022	2.26785e-08	1.31261e-07	WP_060429848.1	NAD(P)H:quinone oxidoreductase
BVG96_RS05685	349.82	-2.83166	0.182759	-10.0223	1.21667e-23	2.02807e-22	WP_060429850.1	hypothetical protein
BVG96_RS05690	85.7734	-2.04483	0.255726	-4.08576	4.3933e-05	0.000185955	WP_033637932.1	N-acetyltransferase
BVG96_RS05700	21.6442	-2.88191	0.406114	-4.63393	3.58789e-06	1.72762e-05	WP_033646543.1	MFS transporter
BVG96_RS05705	97.8751	-3.65428	0.285798	-9.28725	1.58331e-20	2.21953e-19	WP_033646541.1	5-aminolevulinate synthase
BVG96_RS05710	37.3368	-4.38778	0.418268	-8.09953	5.51733e-16	5.65804e-15	WP_033637937.1	acetyl-CoA C-acyltransferase
BVG96_RS05715	165.784	-4.98029	0.31614	-12.5903	2.38889e-36	7.34946e-35	WP_043147186.1	hypothetical protein
BVG96_RS05720	6147.09	-6.50923	0.330287	-16.6801	1.82777e-62	1.26947e-60	WP_033637939.1	LuxR family transcriptional regulator
BVG96_RS05735	149.028	-2.38059	0.270356	-5.10656	3.28081e-07	1.71877e-06	WP_060387556.1	Ldh family oxidoreductase
BVG96_RS05780	879.738	5.23322	0.490176	8.63613	5.81488e-18	6.74821e-17	WP_033646527.1	hypothetical protein
BVG96_RS05820	141.883	3.44682	0.440928	5.54927	2.86872e-08	1.64996e-07		tRNA-Cys
BVG96_RS05825	20.3729	5.42586	1.28158	3.45345	0.000553467	0.00206436		tRNA-Leu
BVG96_RS05830	31.4567	2.34687	0.391531	3.44002	0.00058168	0.00216255	WP_033646470.1	anaerobic C4-dicarboxylate transporter
BVG96_RS05835	1523.44	-5.87009	0.28504	-17.0857	1.89815e-65	1.4034e-63	WP_033654150.1	PaaI family thioesterase
BVG96_RS05840	3897.33	-2.45287	0.17952	-8.09307	5.81808e-16	5.93988e-15	WP_060387559.1	hypothetical protein
BVG96_RS05845	1336.85	-3.61419	0.217092	-12.0418	2.14135e-33	5.54573e-32	WP_033638004.1	hypothetical protein
BVG96_RS05850	307.769	-2.56055	0.279058	-5.5922	2.24209e-08	1.30098e-07	WP_033646469.1	hypothetical protein
BVG96_RS05860	7525.35	-2.79641	0.245085	-7.32976	2.30573e-13	1.95009e-12	WP_060429854.1	proline/glycine betaine transporter ProP
BVG96_RS05865	342.806	2.53693	0.267845	5.73815	9.57141e-09	5.71294e-08	WP_060429856.1	TolC family protein
BVG96_RS05870	533.464	2.11243	0.253726	4.38436	1.16326e-05	5.30644e-05	WP_060429858.1	MacB family efflux pump subunit
BVG96_RS05880	361.017	-2.57929	0.211452	-7.46881	8.09237e-14	7.0658e-13	WP_060387822.1	excinuclease Cho
BVG96_RS05890	1212.91	-3.9015	0.287122	-10.1055	5.22507e-24	8.93722e-23	WP_049195113.1	hypothetical protein
BVG96_RS05895	2522.3	-2.40342	0.300485	-4.67052	3.00435e-06	1.45581e-05	WP_033638009.1	membrane protein
BVG96_RS05905	158.629	-3.04007	0.258157	-7.90244	2.73493e-15	2.63381e-14	WP_033638012.1	hypothetical protein
BVG96_RS05935	327.341	-2.77214	0.176214	-10.0567	8.58078e-24	1.45145e-22	WP_060429863.1	hypothetical protein
BVG96_RS05940	1178.79	-3.22333	0.242139	-9.18205	4.22962e-20	5.71934e-19	WP_033638020.1	secY/secA suppressor protein
BVG96_RS05955	43.0627	-2.76583	0.408396	-4.32382	1.53351e-05	6.89177e-05	WP_033638023.1	transcriptional regulator
BVG96_RS05960	94.1454	-3.15328	0.372957	-5.77354	7.76236e-09	4.69428e-08	WP_033638024.1	membrane protein
BVG96_RS05965	130.695	-3.03532	0.300034	-6.78361	1.17206e-11	8.8222e-11	WP_049195120.1	YeeE/YedE family protein
BVG96_RS05970	43.94	-2.10786	0.344572	-3.21518	0.00130362	0.00461807	WP_041034618.1	VOC family protein
BVG96_RS05980	128.585	-3.89909	0.343198	-8.44728	2.98161e-17	3.25421e-16	WP_060429868.1	multidrug transporter MdtG
BVG96_RS06045	1893.01	-3.44054	0.234672	-10.3998	2.48477e-25	4.64906e-24	WP_033646451.1	hypothetical protein
BVG96_RS06070	1891.37	2.68215	0.370402	4.54143	5.58747e-06	2.62967e-05	WP_033646448.1	23S rRNA pseudouridine(955/2504/2580) synthase RluC
BVG96_RS06080	112783	3.0599	0.373213	5.51938	3.40207e-08	1.94453e-07	WP_004927780.1	23S rRNA accumulation protein YceD
BVG96_RS06085	1017.87	2.88651	0.474844	3.97291	7.10001e-05	0.000292947	WP_004927778.1	50S ribosomal protein L32
BVG96_RS06165	62.5917	-3.48094	0.327853	-7.56723	3.81258e-14	3.42683e-13	WP_033655057.1	SDR family oxidoreductase
BVG96_RS06175	2023.71	-8.14109	0.240591	-29.6814	1.33463e-193	6.11796e-190	WP_060429876.1	transporter substrate-binding domain-containing protein
BVG96_RS06210	5204.92	-2.5489	0.283055	-5.47209	4.44766e-08	2.51394e-07	WP_039566584.1	NAD(P)/FAD-dependent oxidoreductase
BVG96_RS06215	1532.27	-2.56104	0.261689	-5.96525	2.44265e-09	1.53806e-08	WP_019455816.1	glycine zipper 2TM domain-containing protein
BVG96_RS06230	25.0477	3.11997	0.648369	3.26969	0.00107665	0.00386479	WP_033646431.1	multidrug efflux RND transporter periplasmic adaptor subunit SdeA
BVG96_RS06310	40247.1	-4.59332	0.37911	-9.4783	2.58461e-21	3.78526e-20	WP_025302449.1	non-heme ferritin
BVG96_RS06330	491.987	-4.17796	0.236641	-13.4294	4.06508e-41	1.5274e-39	WP_060418440.1	hypothetical protein
BVG96_RS06385	52.3559	2.80399	0.347094	5.19742	2.02072e-07	1.0721e-06	WP_033638124.1	sugar ABC transporter substrate-binding protein
BVG96_RS06410	252.961	3.97735	0.294436	10.1121	4.88468e-24	8.41781e-23	WP_033638128.1	L-2-hydroxyglutarate oxidase
BVG96_RS06415	593.417	4.16209	0.205478	15.3889	1.94245e-53	1.07279e-51	WP_060429895.1	FadR family transcriptional regulator
BVG96_RS06420	318.389	5.73884	0.349863	13.5448	8.4988e-42	3.30157e-40	WP_060420644.1	TRAP transporter permease
BVG96_RS06425	241.893	7.4215	0.53314	12.0447	2.0689e-33	5.38855e-32	WP_049211475.1	TAXI family TRAP transporter solute-binding subunit
BVG96_RS06430	957.406	-5.67287	0.235149	-19.872	7.11705e-88	7.2499e-86	WP_033638132.1	MetQ/NlpA family lipoprotein
BVG96_RS06440	235.894	-3.79443	0.285109	-9.80125	1.11198e-22	1.78227e-21	WP_033638134.1	universal stress protein UspA
BVG96_RS06485	1243.77	-2.19771	0.176434	-6.78842	1.13369e-11	8.56151e-11	WP_033638144.1	ATP-dependent Clp protease proteolytic subunit
BVG96_RS06595	905.86	-5.98749	0.198088	-25.1781	6.95817e-140	2.45356e-137	WP_049211442.1	heme-degrading domain-containing protein
BVG96_RS06610	1107.91	2.30325	0.187011	6.96886	3.19524e-12	2.51667e-11	WP_039566510.1	lipoprotein-releasing ABC transporter permease subunit LolC
BVG96_RS06635	4662.61	3.31265	0.257477	8.98198	2.65943e-19	3.36763e-18	WP_033638184.1	spermidine/putrescine ABC transporter substrate-binding protein PotD
BVG96_RS06650	142.996	-2.64903	0.371679	-4.43672	9.13402e-06	4.22574e-05	WP_033638189.1	PTS glucose transporter subunit IIBC
BVG96_RS06670	792.386	5.34099	0.617539	7.0295	2.07274e-12	1.64956e-11	WP_004941154.1	peptidase T
BVG96_RS06700	2396.53	2.17332	0.135994	8.62773	6.25835e-18	7.2081e-17	WP_089185383.1	two-component system sensor histidine kinase PhoQ
BVG96_RS06710	197.413	-2.18364	0.320423	-3.69399	0.000220766	0.000859076	WP_060418458.1	ADP-ribosylglycohydrolase family protein
BVG96_RS06725	659.43	-2.49827	0.263031	-5.69615	1.22541e-08	7.26687e-08	WP_060429926.1	GNAT family N-acetyltransferase
BVG96_RS06730	146.051	-3.89573	0.356092	-8.13196	4.22407e-16	4.34152e-15	WP_033646373.1	N-acetyltransferase
BVG96_RS06745	904.995	-3.35042	0.225516	-10.4224	1.95938e-25	3.69622e-24	WP_033646371.1	low affinity potassium transporter Kup
BVG96_RS06785	10934.1	-2.14299	0.174304	-6.55748	5.47248e-11	3.96301e-10	WP_033638227.1	YgdI/YgdR family lipoprotein
BVG96_RS06810	68.8278	-5.49664	0.406532	-11.061	1.94026e-28	4.13681e-27	WP_048321485.1	MFS transporter
BVG96_RS06825	865.157	-4.38006	0.353244	-9.56862	1.08338e-21	1.63901e-20	WP_033646361.1	GFA family protein
BVG96_RS06865	80.3498	-3.60698	0.362769	-7.18633	6.65555e-13	5.48724e-12	WP_033638240.1	universal stress protein UspA
BVG96_RS06870	219.324	-3.20238	0.237465	-9.27456	1.7835e-20	2.49255e-19	WP_025302549.1	SDR family oxidoreductase
BVG96_RS06875	343.488	-3.42192	0.249667	-9.7006	2.99732e-22	4.68932e-21	WP_060428556.1	FAD-binding oxidoreductase
BVG96_RS06880	691.803	-2.57121	0.207023	-7.58953	3.21059e-14	2.90283e-13	WP_049234411.1	aldehyde dehydrogenase PuuC
BVG96_RS06885	653.402	-2.35036	0.182537	-7.39777	1.38488e-13	1.19105e-12	WP_033638246.1	HTH-type transcriptional regulator PuuR
BVG96_RS06890	1008.65	-2.79776	0.210009	-8.56041	1.12464e-17	1.27292e-16	WP_043147308.1	gamma-glutamyl-gamma-aminobutyrate hydrolase
BVG96_RS06915	415.817	-2.34824	0.314699	-4.28421	1.83389e-05	8.1617e-05	WP_004941292.1	hypothetical protein
BVG96_RS06920	3730.05	2.56496	0.310696	5.03694	4.73022e-07	2.43359e-06	WP_004941293.1	nucleoside-specific channel-forming protein Tsx
BVG96_RS07020	106.193	-3.24368	0.426178	-5.26467	1.40443e-07	7.56509e-07	WP_004931517.1	DUF1480 family protein
BVG96_RS07030	389.719	-2.14426	0.246786	-4.63663	3.54136e-06	1.7088e-05	WP_060426678.1	fimbrial biogenesis outer membrane usher protein
BVG96_RS07040	248.766	-2.04384	0.258129	-4.04387	5.25757e-05	0.000220299	WP_033646335.1	SCPU domain-containing protein
BVG96_RS07045	170.001	-4.06147	0.379603	-8.06493	7.32769e-16	7.44793e-15	WP_033653898.1	SCPU domain-containing protein
BVG96_RS07050	1534.85	-5.29046	0.331451	-12.9444	2.52569e-38	8.32931e-37	WP_033638282.1	SCPU domain-containing protein
BVG96_RS07080	10262.6	2.21301	0.282385	4.29559	1.74226e-05	7.78412e-05	WP_033646333.1	carboxy terminal-processing peptidase
BVG96_RS07135	91.2303	-2.36843	0.252107	-5.42795	5.70035e-08	3.20225e-07	WP_033646325.1	phosphonoacetaldehyde hydrolase
BVG96_RS07155	162.5	-3.17164	0.289076	-7.51233	5.80845e-14	5.1394e-13	WP_033646324.1	protease
BVG96_RS07165	1408.16	-3.09763	0.278268	-7.53814	4.76711e-14	4.25973e-13	WP_060429953.1	fructosamine kinase family protein
BVG96_RS07190	3887.39	-3.65612	0.352755	-7.52965	5.08766e-14	4.53732e-13	WP_033646321.1	endoribonuclease GhoS
BVG96_RS07200	2721.44	-2.38932	0.293095	-4.74016	2.13547e-06	1.05145e-05	WP_033646320.1	gluconate 2-dehydrogenase subunit 3 family protein
BVG96_RS07205	4104.9	-2.90384	0.315603	-6.03238	1.61561e-09	1.0358e-08	WP_004931432.1	GMC family oxidoreductase
BVG96_RS07210	978.604	-2.60915	0.308064	-5.22344	1.75631e-07	9.38334e-07	WP_060429956.1	cytochrome c
BVG96_RS07220	1469.51	4.56843	0.454414	7.85282	4.06774e-15	3.8928e-14	WP_033646319.1	ABC transporter substrate-binding protein
BVG96_RS07310	788.793	2.03158	0.375872	2.74449	0.00606053	0.0198156	WP_033646311.1	4-deoxy-4-formamido-L-arabinose- phosphoundecaprenol deformylase
BVG96_RS07315	383.225	2.8652	0.323985	5.75704	8.55999e-09	5.136e-08	WP_033653922.1	lipid IV(A) 4-amino-4-deoxy-L-arabinosyltransferase
BVG96_RS07380	482.025	-2.84469	0.209195	-8.81801	1.16512e-18	1.41668e-17	WP_033646302.1	glutathione peroxidase
BVG96_RS07400	4939.32	2.73289	0.27521	6.29658	3.04276e-10	2.07251e-09	WP_041034881.1	phosphoenolpyruvate synthase
BVG96_RS07410	732.869	-2.09539	0.198229	-5.52589	3.27827e-08	1.87845e-07	WP_033646299.1	AI-2E family transporter YdiK
BVG96_RS07480	72.4774	2.99745	0.669042	2.98554	0.00283082	0.00969119		tRNA-Val
BVG96_RS07485	57.6545	2.47077	0.557577	2.63779	0.00834488	0.0266015		tRNA-Val
BVG96_RS07490	147.197	3.16183	0.459458	4.70517	2.53653e-06	1.23828e-05		tRNA-Val
BVG96_RS07510	2668.32	-2.43157	0.330809	-4.32749	1.5082e-05	6.79753e-05	WP_033638372.1	cyclopropane fatty acyl phospholipid synthase
BVG96_RS07580	113.915	-3.27776	0.314374	-7.24537	4.31245e-13	3.59423e-12	WP_015377731.1	DUF1289 domain-containing protein
BVG96_RS07595	1574.99	-2.38781	0.202762	-6.84453	7.67293e-12	5.89158e-11	WP_033648185.1	superoxide dismutase
BVG96_RS07660	498.701	3.31595	0.247588	9.35404	8.43605e-21	1.20096e-19	WP_043147387.1	4-hydroxy-tetrahydrodipicolinate synthase
BVG96_RS07685	269.831	3.63411	0.267383	9.85146	6.75546e-23	1.09812e-21	WP_033638401.1	steroid Delta-isomerase
BVG96_RS07690	331.691	-3.0448	0.33223	-6.15477	7.51843e-10	4.96607e-09	WP_033654780.1	RidA family protein
BVG96_RS07700	1763.85	-2.49624	0.188507	-7.93732	2.06597e-15	2.0022e-14	WP_043147390.1	cupin domain-containing protein
BVG96_RS07705	102.81	-3.60391	0.271726	-9.58285	9.44074e-22	1.44255e-20	WP_060429974.1	benzoate transporter BenE
BVG96_RS07720	1067.58	-2.45578	0.245014	-5.9416	2.82253e-09	1.76514e-08	WP_033638407.1	dipeptide/tripeptide permease DtpA
BVG96_RS07785	1877.89	-2.27036	0.174216	-7.29188	3.05648e-13	2.57554e-12	WP_033638417.1	adenosine deaminase
BVG96_RS07805	323.446	-2.42261	0.286167	-4.97127	6.6516e-07	3.40301e-06	WP_060429985.1	pyridoxal phosphate-dependent aminotransferase
BVG96_RS07810	178.563	5.08305	0.287007	14.2263	6.29045e-46	2.827e-44	WP_043147401.1	PTS maltose transporter subunit IICB
BVG96_RS07900	289.169	5.5936	0.559972	8.20326	2.33945e-16	2.44283e-15	WP_033648223.1	ATP-dependent dethiobiotin synthetase BioD
BVG96_RS07940	1638.73	-3.17778	0.266245	-8.17959	2.84803e-16	2.9604e-15	WP_060429997.1	MFS transporter
BVG96_RS07970	462.234	5.73372	0.657493	7.19966	6.03641e-13	4.99475e-12	WP_060430000.1	TonB-dependent siderophore receptor
BVG96_RS07975	132.261	7.24747	0.940696	6.64133	3.10871e-11	2.28737e-10	WP_033648233.1	fec operon regulator FecR
BVG96_RS07980	1719.87	7.54423	0.694939	9.41698	4.64254e-21	6.75601e-20	WP_033648234.1	sigma-70 family RNA polymerase sigma factor
BVG96_RS07985	393.526	-2.54067	0.246756	-6.24371	4.27308e-10	2.87633e-09	WP_033648235.1	guanine deaminase
BVG96_RS07990	492.123	2.70525	0.334113	5.10379	3.32911e-07	1.74208e-06	WP_033648236.1	HlyD family secretion protein
BVG96_RS08000	261.548	3.37309	0.533792	4.44571	8.76011e-06	4.0603e-05	WP_025302730.1	hypothetical protein
BVG96_RS08005	608.995	4.71075	0.445203	8.33496	7.75228e-17	8.22603e-16	WP_049196799.1	hypothetical protein
BVG96_RS08010	1667	4.46564	0.487011	7.11614	1.1099e-12	8.94165e-12	WP_060430001.1	non-ribosomal peptide synthetase
BVG96_RS08015	2375.65	4.35555	0.467663	7.17515	7.22276e-13	5.93353e-12	WP_060430003.1	hypothetical protein
BVG96_RS08020	1112.14	4.94182	0.446241	8.83339	1.01546e-18	1.238e-17	WP_033634445.1	toxin-activating lysine-acyltransferase
BVG96_RS08025	947.104	6.6246	0.465076	12.0939	1.13712e-33	3.0662e-32	WP_060430005.1	hypothetical protein
BVG96_RS08030	768.056	6.40715	0.46629	11.5961	4.31228e-31	1.05146e-29	WP_049211873.1	hypothetical protein
BVG96_RS08085	5487.62	3.04479	0.244042	8.37886	5.34432e-17	5.72392e-16	WP_060418542.1	alpha/beta fold hydrolase
BVG96_RS08095	195.172	2.83097	0.208225	8.79326	1.45281e-18	1.74795e-17	WP_033655282.1	sulfite exporter TauE/SafE family protein
BVG96_RS08135	4426.91	-4.2628	0.361686	-9.02108	1.86246e-19	2.40045e-18	WP_060430015.1	xanthine dehydrogenase family protein molybdopterin-binding subunit
BVG96_RS08140	2359.6	-4.88053	0.388703	-9.98326	1.80433e-23	2.98594e-22	WP_033648257.1	(2Fe-2S)-binding protein
BVG96_RS08145	1250.2	-4.10684	0.365447	-8.50148	1.87194e-17	2.07771e-16	WP_060430016.1	cytochrome c
BVG96_RS08180	572.623	-2.23017	0.267734	-4.59476	4.33254e-06	2.05807e-05	WP_033634470.1	glucose 1-dehydrogenase
BVG96_RS08185	529.728	-2.06246	0.204095	-5.2057	1.93264e-07	1.03014e-06	WP_039566246.1	aldehyde dehydrogenase
BVG96_RS08230	4037.35	2.55712	0.239899	6.49075	8.54075e-11	6.11731e-10	WP_089185389.1	restriction endonuclease subunit S
BVG96_RS08235	1446.58	2.95897	0.28714	6.82238	8.95462e-12	6.82995e-11	WP_060430034.1	nuclease
BVG96_RS08255	474.167	-2.07648	0.228786	-4.70517	2.53649e-06	1.23828e-05	WP_033648487.1	peptidase
BVG96_RS08265	342.17	-3.08497	0.306698	-6.79811	1.05998e-11	8.01808e-11	WP_060430038.1	dihydrofolate reductase
BVG96_RS08340	168.352	-4.63329	0.280631	-12.9468	2.44848e-38	8.1332e-37	WP_033634498.1	membrane protein
BVG96_RS08375	74.5984	-4.71182	0.431758	-8.597	8.18236e-18	9.37698e-17	WP_033648277.1	DUF427 domain-containing protein
BVG96_RS08380	129.713	-2.38505	0.299446	-4.62538	3.73914e-06	1.79667e-05	WP_033648278.1	Rrf2 family transcriptional regulator
BVG96_RS08390	426.509	-2.77684	0.30251	-5.87366	4.26274e-09	2.62993e-08	WP_033648279.1	alpha/beta hydrolase
BVG96_RS08445	929.742	-4.33301	0.278601	-11.9634	5.52805e-33	1.42363e-31	WP_060430055.1	NAD(P)/FAD-dependent oxidoreductase
BVG96_RS08450	218.379	-2.91647	0.284159	-6.74433	1.53731e-11	1.14585e-10	WP_077791463.1	sulfite exporter TauE/SafE family protein
BVG96_RS08455	606.517	-3.5419	0.270379	-9.40125	5.39192e-21	7.79703e-20	WP_089185390.1	MBL fold metallo-hydrolase
BVG96_RS08470	125.174	3.27229	0.228096	9.96197	2.2358e-23	3.68665e-22	WP_060430061.1	sigma-54-dependent Fis family transcriptional regulator
BVG96_RS08475	7168.65	-7.26285	0.211264	-29.6447	3.96737e-193	9.09322e-190	WP_089185391.1	ABC transporter substrate-binding protein
BVG96_RS08485	912.073	-2.70481	0.271391	-6.28176	3.34769e-10	2.27345e-09	WP_033648292.1	EAL domain-containing protein
BVG96_RS08490	7695.13	3.26524	0.317388	7.13713	9.53018e-13	7.71843e-12	WP_033648293.1	serine 3-dehydrogenase
BVG96_RS08620	2247.83	-2.69687	0.190094	-8.92647	4.39837e-19	5.50878e-18	WP_033634542.1	diguanylate cyclase
BVG96_RS08635	1536.13	-3.76529	0.317875	-8.69931	3.33914e-18	3.945e-17	WP_015377878.1	hypothetical protein
BVG96_RS08660	38.2777	3.0209	0.460672	4.38686	1.14997e-05	5.26093e-05	WP_043147470.1	HlyD family secretion protein
BVG96_RS08735	1193.12	-3.79503	0.25562	-10.9343	7.90145e-28	1.62423e-26	WP_033648335.1	VOC family protein
BVG96_RS08760	456.138	2.83815	0.618456	2.97216	0.00295711	0.0100858	WP_071998134.1	DUF2946 domain-containing protein
BVG96_RS08765	136.558	4.58121	1.11758	3.20444	0.00135324	0.0047791	WP_060430073.1	TonB-dependent copper receptor
BVG96_RS08770	822.081	-2.04807	0.173514	-6.04023	1.53891e-09	9.90781e-09	WP_060430075.1	GNAT family N-acetyltransferase
BVG96_RS08830	2239.98	-4.29483	0.357747	-9.20994	3.26317e-20	4.43869e-19	WP_033648349.1	long-chain fatty acid--CoA ligase
BVG96_RS08835	852.416	-5.1736	0.352209	-11.8498	2.1575e-32	5.52513e-31	WP_033634573.1	DJ-1/PfpI family protein
BVG96_RS08840	16.1789	-3.14231	0.57946	-3.69708	0.00021809	0.000849385	WP_060430609.1	efflux RND transporter periplasmic adaptor subunit
BVG96_RS08885	29.6619	-2.02537	0.369742	-2.7732	0.00555074	0.0182529	WP_060430096.1	efflux RND transporter periplasmic adaptor subunit
BVG96_RS08890	73.9199	-2.64981	0.260593	-6.33099	2.43586e-10	1.67156e-09	WP_033634582.1	class I SAM-dependent methyltransferase
BVG96_RS08910	1057.83	2.52433	0.411182	3.7072	0.000209567	0.000818276	WP_033648359.1	DUF3857 domain-containing protein
BVG96_RS08920	8.90599	-4.37942	0.903769	-3.73925	0.00018457	0.000729371	WP_039566050.1	DMT family transporter
BVG96_RS08965	446.341	-2.61479	0.211231	-7.64467	2.09481e-14	1.91669e-13	WP_060430105.1	D-serine ammonia-lyase
BVG96_RS08975	755.134	-3.91265	0.270329	-10.7744	4.54549e-27	9.13882e-26	WP_033634598.1	VOC family protein
BVG96_RS08980	2957.74	-4.24739	0.294669	-11.0205	3.04509e-28	6.40306e-27	WP_033634599.1	DUF1428 family protein
BVG96_RS09035	218.34	-4.76694	0.448991	-8.3898	4.86986e-17	5.25258e-16	WP_033648384.1	hypothetical protein
BVG96_RS09065	269.728	-2.9021	0.351301	-5.41445	6.14781e-08	3.44097e-07	WP_060430114.1	cation transporter
BVG96_RS09090	3403.02	-2.1547	0.237177	-4.86853	1.12429e-06	5.65102e-06	WP_004938127.1	CsbD family protein
BVG96_RS09095	2042.83	-4.63273	0.311253	-11.6713	1.78676e-31	4.47569e-30	WP_033648394.1	elongation factor G
BVG96_RS09140	13.6938	-3.28419	0.644649	-3.5433	0.000395146	0.00149946	WP_033653093.1	branched-chain amino acid ABC transporter permease
BVG96_RS09145	28.1074	-3.07026	0.585382	-3.53659	0.000405327	0.00153682	WP_060430122.1	ABC transporter ATP-binding protein
BVG96_RS09150	30.1825	-3.11551	0.52757	-4.00991	6.07411e-05	0.000253586	WP_043147515.1	ABC transporter ATP-binding protein
BVG96_RS09155	59.165	-2.772	0.454538	-3.89846	9.68058e-05	0.000392706	WP_033648405.1	ABC transporter ATP-binding protein
BVG96_RS09160	195.557	-2.83011	0.254648	-7.18682	6.63154e-13	5.47729e-12	WP_033648406.1	branched-chain amino acid ABC transporter substrate-binding protein
BVG96_RS09165	184.303	-3.85437	0.392228	-7.27732	3.40516e-13	2.85884e-12	WP_033634625.1	2-amino-thiazoline-4-carboxylic acid hydrolase
BVG96_RS09170	115.23	-2.90842	0.267373	-7.13766	9.49321e-13	7.71576e-12	WP_060430124.1	Zn-dependent hydrolase
BVG96_RS09210	2412.57	-9.20771	0.436032	-18.8236	4.83485e-79	4.34567e-77	WP_060430126.1	MsnO8 family LLM class oxidoreductase
BVG96_RS09245	1155.72	-3.11565	0.221011	-9.57261	1.04243e-21	1.58228e-20	WP_033648417.1	lysophospholipid acyltransferase family protein
BVG96_RS09250	143.799	-2.73205	0.396346	-4.37004	1.24223e-05	5.64918e-05	WP_039565981.1	SIS domain-containing protein
BVG96_RS09255	474.276	-2.77221	0.307637	-5.76072	8.3756e-09	5.03855e-08	WP_060430128.1	tagatose bisphosphate family class II aldolase
BVG96_RS09260	31.4704	4.98826	0.732627	5.44378	5.21618e-08	2.93746e-07	WP_033648420.1	hypothetical protein
BVG96_RS09275	14281.1	-3.46915	0.349465	-7.06552	1.6002e-12	1.28465e-11	WP_033648422.1	universal stress protein UspE
BVG96_RS09285	7804.51	2.17138	0.152477	7.68229	1.56266e-14	1.43265e-13	WP_004938288.1	Re/Si-specific NAD(P)(+) transhydrogenase subunit alpha
BVG96_RS09340	71.0764	-2.17173	0.314488	-3.72584	0.000194666	0.000763996	WP_033648431.1	acid resistance repetitive basic protein Asr
BVG96_RS09345	1307.82	-2.13152	0.215743	-5.24475	1.56495e-07	8.40015e-07	WP_033634660.1	serine protease
BVG96_RS09405	2213.51	-2.36992	0.171338	-7.99539	1.29163e-15	1.2788e-14	WP_060430134.1	pyruvate:ferredoxin (flavodoxin) oxidoreductase
BVG96_RS09415	1279.72	-2.36861	0.25664	-5.33279	9.67138e-08	5.29041e-07	WP_033648439.1	VOC family protein
BVG96_RS09445	1251.51	-2.41987	0.228912	-6.20269	5.55058e-10	3.70901e-09	WP_015378006.1	hypothetical protein
BVG96_RS09450	272.551	-2.5686	0.228636	-6.86067	6.85407e-12	5.27165e-11	WP_047567263.1	murein tripeptide amidase MpaA
BVG96_RS09555	3441.25	-3.11064	0.410876	-5.13693	2.79265e-07	1.46806e-06	WP_049196658.1	peroxidase
BVG96_RS09560	79.1102	-2.18135	0.249134	-4.74182	2.11807e-06	1.044e-05	WP_033648460.1	hypothetical protein
BVG96_RS09580	473.952	-2.79438	0.198859	-9.02339	1.82353e-19	2.36131e-18	WP_033648464.1	LysR family transcriptional regulator
BVG96_RS09585	69087	-5.36507	0.192826	-22.6373	1.86101e-113	3.55454e-111	WP_004930603.1	lactoylglutathione lyase
BVG96_RS09610	4443.54	3.65825	0.14586	18.2247	3.28607e-74	2.68988e-72	WP_043147540.1	hypothetical protein
BVG96_RS09615	1283.52	4.20879	0.194891	16.4646	6.59431e-61	4.44534e-59	WP_049233105.1	hypothetical protein
BVG96_RS09665	554.207	2.47949	0.130927	11.3001	1.31034e-29	2.98836e-28	WP_060425812.1	ShlB/FhaC/HecB family hemolysin secretion/activation protein
BVG96_RS09675	90.2022	4.97367	0.565868	7.02226	2.18303e-12	1.73432e-11	WP_060430149.1	glycyl-radical enzyme activating protein
BVG96_RS09680	183.036	2.57412	0.277153	5.6796	1.35008e-08	7.98549e-08	WP_060430151.1	formate C-acetyltransferase/glycerol dehydratase family glycyl radical enzyme
BVG96_RS09690	593.742	-3.61699	0.297289	-8.80286	1.33376e-18	1.60893e-17	WP_004945176.1	osmotically-inducible lipoprotein OsmB
BVG96_RS09780	889.83	-2.566	0.152233	-10.2869	8.07699e-25	1.45196e-23	WP_019452695.1	GTP cyclohydrolase II
BVG96_RS09785	8257.91	-2.73109	0.308522	-5.61092	2.01258e-08	1.17226e-07	WP_033634746.1	aconitate hydratase AcnA
BVG96_RS09790	4075.23	-2.63037	0.121775	-13.3884	7.06834e-41	2.61554e-39	WP_033634747.1	HTH-type transcriptional regulator CysB
BVG96_RS09825	329.051	-3.98491	0.263181	-11.3416	8.16029e-30	1.87034e-28	WP_033634754.1	alpha/beta hydrolase
BVG96_RS09880	1261.33	6.22505	0.413328	12.6414	1.24769e-36	3.9174e-35	WP_004932076.1	outer membrane protein OmpW
BVG96_RS09910	1419.88	5.32322	0.411849	10.4971	8.90863e-26	1.70155e-24	WP_016927510.1	protein TonB
BVG96_RS09915	6656.66	-3.48925	0.331336	-7.51276	5.78927e-14	5.13308e-13	WP_033634769.1	epoxyqueuosine reductase QueH
BVG96_RS09925	252.182	-5.85246	0.413272	-11.7416	7.80358e-32	1.97633e-30	WP_033647587.1	amidohydrolase
BVG96_RS09945	331.51	2.24135	0.183056	6.78126	1.19128e-11	8.9522e-11	WP_033648124.1	sugar isomerase
BVG96_RS09950	279.524	6.49528	0.495489	11.0906	1.39318e-28	3.0267e-27	WP_033634775.1	NAD(P)-dependent alcohol dehydrogenase
BVG96_RS09955	219.263	5.73155	0.459433	10.2987	7.14451e-25	1.28939e-23	WP_060430175.1	xylulokinase
BVG96_RS09960	269.233	5.11105	0.314925	13.0541	6.02468e-39	2.01585e-37	WP_049195458.1	sugar ABC transporter ATP-binding protein
BVG96_RS09965	126.993	3.69474	0.278542	9.67444	3.8719e-22	5.99621e-21	WP_033634777.1	ABC transporter permease
BVG96_RS09970	712.814	2.33119	0.198602	6.7028	2.04458e-11	1.51656e-10	WP_033634778.1	sugar ABC transporter substrate-binding protein
BVG96_RS10070	933.917	-2.66718	0.255464	-6.5261	6.75024e-11	4.86527e-10	WP_043147565.1	two-component system response regulator RssB
BVG96_RS10075	255.59	-2.50565	0.279794	-5.38126	7.39668e-08	4.10489e-07	WP_033634795.1	patatin-like phospholipase RssA
BVG96_RS10090	1126.42	3.393	0.40707	5.87861	4.13725e-09	2.55595e-08		tRNA-Tyr
BVG96_RS10095	55.2895	3.55206	0.808332	3.15719	0.00159296	0.00558695		tRNA-Tyr
BVG96_RS10105	1463.67	2.22044	0.331898	3.67717	0.000235839	0.000914624	WP_004932190.1	TIGR00730 family Rossman fold protein
BVG96_RS10120	1528.37	-3.09888	0.241291	-8.69855	3.36149e-18	3.96119e-17	WP_033647604.1	DUF1496 domain-containing protein
BVG96_RS10160	120.48	3.16401	0.292547	7.39715	1.3914e-13	1.19441e-12	WP_060430179.1	glycoside hydrolase family 18 protein
BVG96_RS10175	172.632	-2.91136	0.244187	-7.82745	4.97848e-15	4.70544e-14	WP_071605358.1	hypothetical protein
BVG96_RS10195	67979.4	-4.94965	0.379158	-10.4169	2.07582e-25	3.89983e-24	WP_004932230.1	PrkA family serine protein kinase
BVG96_RS10200	4942.79	-3.79318	0.37352	-7.47801	7.54562e-14	6.62626e-13	WP_033634813.1	YeaH/YhbH family protein
BVG96_RS10245	5116.18	-6.16772	0.244429	-21.142	3.26752e-99	4.16065e-97	WP_039565782.1	alanine racemase
BVG96_RS10250	44395.8	-6.29037	0.345997	-15.2902	8.88918e-53	4.85095e-51	WP_033647620.1	D-amino acid dehydrogenase
BVG96_RS10255	1590.62	-6.57381	0.296141	-18.8215	5.03635e-79	4.43974e-77	WP_033647621.1	antibiotic biosynthesis monooxygenase
BVG96_RS10265	9396.31	-4.3876	0.407351	-8.31616	9.08557e-17	9.61853e-16	WP_004932268.1	SpoVR family protein
BVG96_RS10390	1269.43	3.62789	0.311329	8.44089	3.14928e-17	3.42093e-16	WP_033634847.1	murein DD-endopeptidase MepM
BVG96_RS10395	3451.16	2.3891	0.216211	6.42472	1.32116e-10	9.34598e-10	WP_033654440.1	zinc ABC transporter substrate-binding protein ZnuA
BVG96_RS10455	5714.22	2.1791	0.269904	4.3686	1.25044e-05	5.67527e-05	WP_004932387.1	hypothetical protein
BVG96_RS10470	914.541	4.39198	0.235403	14.4093	4.52491e-47	2.07422e-45	WP_060387870.1	FKBP-type peptidylprolyl isomerase
BVG96_RS10475	87.3127	4.1916	0.372693	8.56361	1.09387e-17	1.24117e-16	WP_033634859.1	hypothetical protein
BVG96_RS10485	766.451	-2.22257	0.236518	-5.16904	2.353e-07	1.24264e-06	WP_033647650.1	putative C-S lyase
BVG96_RS10545	1821.93	-2.57653	0.212192	-7.42973	1.08824e-13	9.41221e-13	WP_033634875.1	hypothetical protein
BVG96_RS10550	9730.92	-2.10028	0.200941	-5.47564	4.35941e-08	2.47167e-07	WP_060430192.1	ASCH domain-containing protein
BVG96_RS10565	62.593	2.95198	0.481768	4.0517	5.08474e-05	0.000214035	WP_004927572.1	cold shock-like protein CspC
BVG96_RS10570	1886.09	2.30316	0.4591	2.83852	0.00453239	0.0150992	WP_041035497.1	formate-dependent phosphoribosylglycinamide formyltransferase
BVG96_RS10580	605.654	-4.29052	0.286548	-11.4833	1.60076e-30	3.77826e-29	WP_049211961.1	glycosyltransferase
BVG96_RS10655	459.563	-2.41328	0.2407	-5.87151	4.31838e-09	2.66068e-08	WP_033634894.1	MBL fold metallo-hydrolase
BVG96_RS10705	1288.63	-2.68245	0.272303	-6.1786	6.46732e-10	4.29655e-09	WP_004927694.1	hypothetical protein
BVG96_RS10730	529.542	-2.56285	0.333667	-4.68386	2.81524e-06	1.36706e-05	WP_004934567.1	DUF1482 family protein
BVG96_RS10745	232.404	-4.23973	0.266166	-12.1718	4.39036e-34	1.20511e-32	WP_043147588.1	succinylglutamate desuccinylase
BVG96_RS10750	416.583	-3.86276	0.255376	-11.21	3.64208e-29	8.1045e-28	WP_043147589.1	N-succinylarginine dihydrolase
BVG96_RS10755	581.872	-4.60743	0.294026	-12.2691	1.32706e-34	3.7551e-33	WP_060430618.1	succinylglutamate-semialdehyde dehydrogenase
BVG96_RS10760	567.009	-4.26488	0.336704	-9.6966	3.11703e-22	4.84355e-21	WP_060430196.1	arginine N-succinyltransferase
BVG96_RS10765	1300.33	-4.31003	0.300635	-11.0101	3.41441e-28	7.11439e-27	WP_033647702.1	aspartate aminotransferase family protein
BVG96_RS10770	311.084	-2.94089	0.325341	-5.9657	2.43581e-09	1.53586e-08	WP_043147591.1	alpha/beta hydrolase
BVG96_RS10780	881.061	-3.41244	0.261003	-9.24297	2.39759e-20	3.33047e-19	WP_033647706.1	cytochrome ubiquinol oxidase subunit I
BVG96_RS10785	404.196	-3.4944	0.246751	-10.109	5.04192e-24	8.65625e-23	WP_033634913.1	cytochrome d ubiquinol oxidase subunit II
BVG96_RS10790	25.908	-2.77843	0.395034	-4.50196	6.73311e-06	3.15912e-05	WP_071605360.1	DUF2474 domain-containing protein
BVG96_RS10805	51.2167	2.53064	0.36699	4.17079	3.03541e-05	0.000130162	WP_060430198.1	acyl-CoA desaturase
BVG96_RS10810	115.971	2.58935	0.30168	5.26832	1.37677e-07	7.43979e-07	WP_060430201.1	acyl-CoA desaturase
BVG96_RS10815	62.8575	2.0942	0.274778	3.98212	6.83032e-05	0.00028335	WP_033634917.1	fatty acid hydroxylase family protein
BVG96_RS10820	185.479	2.07931	0.199765	5.4029	6.55703e-08	3.65662e-07	WP_033647711.1	inositol phosphorylceramide synthase
BVG96_RS10845	29.016	4.80422	0.765547	4.96929	6.71996e-07	3.43414e-06	WP_060430205.1	respiratory nitrate reductase subunit gamma
BVG96_RS10850	169.365	5.19286	0.406932	10.3036	6.7881e-25	1.22991e-23	WP_033647718.1	nitrate reductase molybdenum cofactor assembly chaperone
BVG96_RS10855	894.252	5.94049	0.330392	14.9534	1.47921e-50	7.45129e-49	WP_033634924.1	nitrate reductase subunit beta
BVG96_RS10860	3193.08	5.75918	0.632482	7.52461	5.28787e-14	4.70672e-13	WP_041035556.1	nitrate reductase subunit alpha
BVG96_RS10910	552.105	-2.34741	0.312405	-4.31302	1.61039e-05	7.21606e-05	WP_049212714.1	undecaprenyl-phosphate alpha-N-acetylglucosaminyl 1-phosphate transferase
BVG96_RS10925	444.293	4.7672	0.473631	7.95387	1.80773e-15	1.76687e-14	WP_033647734.1	NarK family nitrate/nitrite MFS transporter
BVG96_RS10935	270.975	3.13526	0.282277	7.56439	3.89694e-14	3.4958e-13	WP_016927346.1	two-component system response regulator NarL
BVG96_RS10950	4650.95	-7.46826	0.238432	-27.1283	4.56779e-162	2.32653e-159	WP_043147603.1	ABC transporter substrate-binding protein
BVG96_RS10955	415.714	-2.04997	0.24264	-4.32729	1.50957e-05	6.79753e-05	WP_033634942.1	ATP-binding cassette domain-containing protein
BVG96_RS10960	1219.11	-2.17417	0.149819	-7.83725	4.60527e-15	4.37978e-14	WP_039565565.1	ABC transporter ATP-binding protein
BVG96_RS10970	1576.2	-2.32845	0.30906	-4.29835	1.72074e-05	7.6955e-05	WP_089185403.1	ABC transporter permease
BVG96_RS10980	23278.9	-7.38815	0.379038	-16.8536	9.87596e-64	7.07366e-62	WP_033634950.1	HTH-type transcriptional regulator Cbl
BVG96_RS10985	7280.74	-4.19665	0.346277	-9.2315	2.6688e-20	3.66281e-19	WP_033647744.1	gamma-glutamylcyclotransferase
BVG96_RS10995	2125.76	3.58316	0.414533	6.23149	4.62018e-10	3.10087e-09	WP_033634954.1	siderophore-interacting protein
BVG96_RS11010	2301.82	-2.42653	0.340609	-4.18818	2.81197e-05	0.000121147	WP_015378226.1	phosphate starvation-inducible protein PhoH
BVG96_RS11015	1602.14	3.93235	0.345746	8.48123	2.22823e-17	2.44945e-16	WP_043147607.1	deferrochelatase/peroxidase EfeB
BVG96_RS11020	4769.94	3.81232	0.336638	8.35413	6.59147e-17	7.02681e-16	WP_033647749.1	iron uptake system protein EfeO
BVG96_RS11025	2424.36	4.00972	0.339586	8.86292	7.79433e-19	9.55327e-18	WP_033647751.1	FTR1 family protein
BVG96_RS11030	920.997	3.09016	0.317992	6.573	4.93127e-11	3.59379e-10	WP_039565551.1	sodium/proline symporter PutP
BVG96_RS11060	2036.64	6.26405	0.257538	20.4399	7.39502e-93	7.88344e-91	WP_033647756.1	flagellar regulatory protein FliZ
BVG96_RS11065	4176.73	7.24204	0.230901	27.0335	5.9755e-161	2.73917e-158	WP_043147610.1	RNA polymerase sigma factor FliA
BVG96_RS11080	8239.75	2.55529	0.198674	7.82838	4.9421e-15	4.6807e-14	WP_033634969.1	flagellar filament capping protein FliD
BVG96_RS11085	1112.1	2.858	0.207087	8.97208	2.90964e-19	3.67432e-18	WP_033634970.1	flagella export chaperone FliS
BVG96_RS11090	638.836	2.33424	0.178501	7.47468	7.73899e-14	6.78308e-13	WP_004934765.1	flagella biosynthesis regulatory protein FliT
BVG96_RS11120	423.511	2.59911	0.177648	9.0016	2.22461e-19	2.83268e-18	WP_033647764.1	hypothetical protein
BVG96_RS11125	572.017	5.79951	0.21657	22.1614	8.09036e-109	1.32451e-106	WP_033638515.1	flagellar hook-basal body complex protein FliE
BVG96_RS11130	2076.95	8.94009	0.355459	22.3375	1.59592e-110	2.81374e-108	WP_049194673.1	flagellar basal body M-ring protein FliF
BVG96_RS11135	1451.68	7.81699	0.273312	24.9422	2.59658e-137	7.93515e-135	WP_033634975.1	flagellar motor switch protein FliG
BVG96_RS11140	308.082	7.28412	0.447358	14.0472	8.01804e-45	3.43502e-43	WP_060426024.1	flagellar assembly protein FliH
BVG96_RS11145	560.892	7.16787	0.344899	17.8831	1.59625e-71	1.22217e-69	WP_033634977.1	flagellum-specific ATP synthase FliI
BVG96_RS11150	418.421	3.60193	0.197409	13.1804	1.13749e-39	4.01096e-38	WP_033647768.1	flagella biosynthesis chaperone FliJ
BVG96_RS11155	239.336	4.10548	0.19956	15.5616	1.32636e-54	7.50622e-53	WP_060387918.1	flagellar hook-length control protein FliK
BVG96_RS11160	784.338	5.40307	0.207274	21.2428	3.84694e-100	5.18658e-98	WP_033634980.1	flagellar basal body-associated protein FliL
BVG96_RS11165	1890.91	5.32302	0.206606	20.924	3.24079e-97	3.80918e-95	WP_033634981.1	flagellar motor switch protein FliM
BVG96_RS11170	353.969	5.56217	0.277761	16.4248	1.2713e-60	8.20794e-59	WP_004934799.1	flagellar motor switch protein FliN
BVG96_RS11175	187.676	5.22673	0.36245	11.6616	2.00338e-31	4.99104e-30	WP_033647771.1	flagellar biosynthetic protein FliO
BVG96_RS11180	338.797	5.72041	0.295715	15.9627	2.3235e-57	1.40143e-55	WP_033647772.1	flagellar biosynthetic protein FliP
BVG96_RS11185	51.2761	8.31914	1.20778	6.06001	1.3611e-09	8.81254e-09	WP_004934803.1	flagellar biosynthetic protein FliQ
BVG96_RS11190	20.0803	4.61957	0.789382	4.58532	4.53285e-06	2.15099e-05	WP_033647774.1	flagellar type III secretion system protein FliR
BVG96_RS11215	875.235	5.9242	0.26431	18.6304	1.82115e-77	1.57512e-75	WP_060430212.1	flagellar assembly peptidoglycan hydrolase FlgJ
BVG96_RS11220	669.661	5.63614	0.296115	15.6565	2.99741e-55	1.73926e-53	WP_004934816.1	flagellar basal body P-ring protein FlgI
BVG96_RS11225	449.508	6.58351	0.370938	15.0524	3.32915e-51	1.73418e-49	WP_060387921.1	flagellar basal body L-ring protein FlgH
BVG96_RS11230	1414.68	6.81331	0.267184	21.7577	5.84597e-105	8.93264e-103	WP_004934819.1	flagellar basal-body rod protein FlgG
BVG96_RS11235	760.215	6.81678	0.264292	22.0089	2.36541e-107	3.73897e-105	WP_033647783.1	flagellar basal body rod protein FlgF
BVG96_RS11240	4615.4	7.40061	0.22216	28.8108	1.56865e-182	2.3969e-179	WP_033634993.1	flagellar hook protein FlgE
BVG96_RS11245	2753.78	7.42484	0.227629	28.225	2.88365e-175	2.64373e-172	WP_033634994.1	flagellar hook assembly protein FlgD
BVG96_RS11250	1267.38	7.41106	0.263736	24.3086	1.58895e-130	4.55234e-128	WP_004934826.1	flagellar basal body rod protein FlgC
BVG96_RS11255	1726.96	7.96424	0.252102	27.6247	5.62846e-168	3.68584e-165	WP_033634995.1	flagellar basal body rod protein FlgB
BVG96_RS11260	1102.42	3.9318	0.170734	17.1717	4.3257e-66	3.25066e-64	WP_033647785.1	flagellar basal body P-ring formation protein FlgA
BVG96_RS11285	83.487	6.03813	0.487615	10.3322	5.03958e-25	9.24058e-24	WP_060430216.1	flagellar protein FlhE
BVG96_RS11290	910.439	6.48528	0.259002	21.1785	1.5078e-99	1.97478e-97	WP_033647789.1	flagellar biosynthesis protein FlhA
BVG96_RS11295	959.646	7.19973	0.294002	21.0874	1.03799e-98	1.28599e-96	WP_015378261.1	flagellar type III secretion system protein FlhB
BVG96_RS11305	2158.41	2.44133	0.168887	8.53426	1.41061e-17	1.58876e-16	WP_004934862.1	chemotaxis protein CheY
BVG96_RS11325	2305.37	2.47777	0.206368	7.16084	8.01819e-13	6.55176e-12	WP_060430220.1	methyl-accepting chemotaxis protein
BVG96_RS11375	5139.09	-4.07502	0.22472	-13.6838	1.26943e-42	4.97354e-41	WP_033647798.1	NADP-dependent oxidoreductase
BVG96_RS11380	426.279	-2.81387	0.222772	-8.14226	3.87967e-16	3.9965e-15	WP_033648133.1	pyroglutamyl-peptidase I
BVG96_RS11445	3519.75	2.41326	0.164562	8.58801	8.84874e-18	1.00902e-16	WP_060430232.1	type VI secretion system membrane subunit TssM
BVG96_RS11455	1396.61	2.23725	0.166468	7.43233	1.06701e-13	9.2461e-13	WP_060423725.1	type VI secretion system protein TssA
BVG96_RS11460	3992.89	2.29177	0.160894	8.02872	9.84924e-16	9.83636e-15	WP_033635026.1	type VI secretion system contractile sheath small subunit
BVG96_RS11470	1384.54	2.33832	0.158684	8.43383	3.34527e-17	3.62523e-16	WP_049194641.1	hypothetical protein
BVG96_RS11475	2596.85	2.16112	0.160735	7.22382	5.05483e-13	4.19012e-12	WP_025159845.1	hypothetical protein
BVG96_RS11480	21687.6	2.63073	0.177397	9.19255	3.83651e-20	5.20312e-19	WP_004961372.1	type VI secretion system tube protein Hcp
BVG96_RS11485	2676.23	2.21161	0.151763	7.98356	1.42176e-15	1.4046e-14	WP_071883819.1	cytoplasmic protein
BVG96_RS11490	2190.36	2.81267	0.148565	12.2013	3.06072e-34	8.50324e-33	WP_033653617.1	hypothetical protein
BVG96_RS11495	1336.28	2.32165	0.15076	8.7666	1.84146e-18	2.20398e-17	WP_033647810.1	type VI secretion protein
BVG96_RS11500	917.801	2.02363	0.159716	6.40907	1.46412e-10	1.02622e-09	WP_071883820.1	hypothetical protein
BVG96_RS11505	2635.43	2.72312	0.114796	15.0103	6.2827e-51	3.19999e-49	WP_033647811.1	type VI secretion system-associated FHA domain protein TagH
BVG96_RS11510	697.521	2.71868	0.142356	12.0731	1.46439e-33	3.90278e-32	WP_015378289.1	serine/threonine-protein phosphatase
BVG96_RS11515	433.998	2.57753	0.202869	7.7761	7.47945e-15	6.9971e-14	WP_033635030.1	hypothetical protein
BVG96_RS11520	269.339	2.41235	0.232908	6.06395	1.32817e-09	8.62368e-09	WP_033635031.1	protein of avirulence locus ImpE
BVG96_RS11525	470.218	2.62289	0.195393	8.30579	9.91591e-17	1.04734e-15	WP_033635032.1	hypothetical protein
BVG96_RS11530	603.458	2.98512	0.154972	12.8095	1.4503e-37	4.71503e-36	WP_033647812.1	type VI secretion system baseplate subunit TssF
BVG96_RS11535	306.66	3.42856	0.221492	10.9646	5.65732e-28	1.16816e-26	WP_033647813.1	type VI secretion system baseplate subunit TssG
BVG96_RS11540	1407.93	2.89435	0.209994	9.02098	1.86423e-19	2.40045e-18	WP_033647814.1	type VI secretion system ATPase TssH
BVG96_RS11545	1227.85	3.55578	0.18547	13.78	3.36056e-43	1.37543e-41	WP_033647815.1	serine/threonine protein kinase
BVG96_RS11550	1953.79	3.66207	0.158812	16.7624	4.59563e-63	3.24098e-61	WP_033647816.1	type VI secretion system tip protein VgrG
BVG96_RS11610	182.285	-2.45271	0.244471	-5.94225	2.8114e-09	1.76058e-08	WP_060430235.1	cysteine hydrolase
BVG96_RS11615	44.773	-2.99413	0.446636	-4.46479	8.01489e-06	3.72242e-05	WP_052475422.1	helix-turn-helix domain-containing protein
BVG96_RS11645	41.7257	-3.37797	0.401727	-5.91936	3.23206e-09	2.01301e-08	WP_060430244.1	translesion error-prone DNA polymerase V autoproteolytic subunit
BVG96_RS11685	71.4181	-2.29936	0.276131	-4.70559	2.53135e-06	1.23828e-05	WP_048321742.1	arsenate reductase (glutaredoxin)
BVG96_RS11700	403.609	-3.85714	0.408245	-6.9986	2.58529e-12	2.04327e-11	WP_060430253.1	glutamate--cysteine ligase
BVG96_RS11725	2291.61	-4.58592	0.522269	-6.86603	6.60152e-12	5.08594e-11	WP_025303346.1	MgtC family protein
BVG96_RS11730	171.388	4.13885	0.342178	9.17314	4.59434e-20	6.17608e-19	WP_060430256.1	hypothetical protein
BVG96_RS11735	1966.99	-3.90265	0.271899	-10.6755	1.32609e-26	2.59778e-25	WP_033653589.1	CoA transferase
BVG96_RS11745	65.1802	-2.66402	0.272099	-6.1155	9.62569e-10	6.31247e-09	WP_060387939.1	aspartate aminotransferase family protein
BVG96_RS11750	640.263	2.22906	0.266302	4.6153	3.92528e-06	1.8802e-05	WP_077791457.1	N-acetyltransferase
BVG96_RS11770	330.253	2.99606	0.417242	4.78393	1.71899e-06	8.52796e-06	WP_060430257.1	hypothetical protein
BVG96_RS11800	15272.9	-3.23755	0.30463	-7.34514	2.05536e-13	1.74801e-12	WP_033635086.1	GlsB/YeaQ/YmgE family stress response membrane protein
BVG96_RS11805	23922.3	-3.70178	0.3022	-8.94037	3.87865e-19	4.87116e-18	WP_033635087.1	DUF883 family protein
BVG96_RS11815	275.544	-3.50892	0.278338	-9.01392	1.98824e-19	2.55296e-18	WP_033635089.1	VOC family metalloprotein YjdN
BVG96_RS11830	1120.01	-2.16018	0.158224	-7.33248	2.25926e-13	1.91431e-12	WP_033647854.1	3-deoxy-D-manno-oct-2-ulosonic acid (Kdo) hydroxylase
BVG96_RS11900	1448.07	-2.62317	0.201959	-8.03713	9.1969e-16	9.20493e-15	WP_060419008.1	phenylacetic acid degradation protein PaaY
BVG96_RS11910	91.6635	-2.61779	0.310326	-5.2132	1.85609e-07	9.9049e-07	WP_060419011.1	aspartate/tyrosine/aromatic aminotransferase
BVG96_RS11915	17.3119	-2.09145	0.437528	-2.49459	0.0126103	0.0391638	WP_060419013.1	RidA family protein
BVG96_RS11920	182.072	-2.16134	0.252229	-4.60433	4.13803e-06	1.97385e-05	WP_060419015.1	alpha/beta hydrolase
BVG96_RS11940	1471.69	-6.1034	0.371629	-13.7325	6.48345e-43	2.60703e-41	WP_038872200.1	glycogen synthase
BVG96_RS11985	5475.21	-2.72997	0.170679	-10.1358	3.83317e-24	6.65578e-23	WP_033647880.1	glucose/quinate/shikimate family membrane-bound PQQ-dependent dehydrogenase
BVG96_RS12055	419.884	-2.54027	0.240054	-6.41635	1.39582e-10	9.82866e-10	WP_033653553.1	EmmdR/YeeO family multidrug/toxin efflux MATE transporter
BVG96_RS12060	243.395	-3.41985	0.329823	-7.33682	2.18731e-13	1.85678e-12	WP_033635132.1	secretion protein
BVG96_RS12070	437.863	5.87008	0.530718	9.17641	4.45716e-20	6.0093e-19	WP_039565328.1	DoxX family protein
BVG96_RS12085	1250.38	-3.38029	0.29974	-7.94116	2.00302e-15	1.94943e-14	WP_033635136.1	IclR family transcriptional regulator
BVG96_RS12090	96.6454	-3.85404	0.374192	-7.62721	2.39892e-14	2.19056e-13	WP_039565323.1	3-oxoacid CoA-transferase subunit A
BVG96_RS12095	78.8839	-4.09138	0.397163	-7.78367	7.04509e-15	6.61776e-14	WP_039565321.1	CoA transferase subunit B
BVG96_RS12100	118.649	-2.28727	0.216186	-5.95447	2.6092e-09	1.63844e-08	WP_060430274.1	3-oxoadipyl-CoA thiolase
BVG96_RS12170	372.492	-2.33289	0.174881	-7.62173	2.50305e-14	2.27659e-13	WP_033647899.1	SDR family NAD(P)-dependent oxidoreductase
BVG96_RS12175	1974.54	-2.5551	0.110265	-14.1033	3.62559e-45	1.5679e-43	WP_060437427.1	LLM class flavin-dependent oxidoreductase
BVG96_RS12195	6425.15	3.38243	0.409825	5.81328	6.12603e-09	3.74423e-08	WP_060419061.1	transporter substrate-binding domain-containing protein
BVG96_RS12200	974.439	2.43489	0.248776	5.76781	8.03073e-09	4.8438e-08	WP_033647905.1	LysR family transcriptional regulator
BVG96_RS12220	336.951	2.88866	0.427545	4.41745	9.98725e-06	4.59654e-05	WP_060430284.1	phosphatidylglycerol--membrane-oligosaccharide glycerophosphotransferase
BVG96_RS12260	3737.33	-2.95945	0.157692	-12.4258	1.89348e-35	5.52848e-34	WP_039565279.1	NADH dehydrogenase
BVG96_RS12275	90.1161	2.29269	0.381152	3.39154	0.00069502	0.00256726	WP_060388003.1	glycosyltransferase family 9 protein
BVG96_RS12295	183.757	-2.66642	0.216309	-7.70388	1.32e-14	1.2126e-13	WP_060388006.1	hypothetical protein
BVG96_RS12305	466.102	-3.50273	0.19073	-13.1219	2.46812e-39	8.50667e-38	WP_060388008.1	DNA oxidative demethylase AlkB
BVG96_RS12330	772.903	6.49831	0.27778	19.7938	3.36908e-87	3.35736e-85	WP_043147658.1	bifunctional glucose-1-phosphatase/inositol phosphatase
BVG96_RS12465	22.9951	-3.86241	0.443577	-6.45302	1.09643e-10	7.79227e-10	WP_080430332.1	glyoxalase
BVG96_RS12475	16942.4	-2.52687	0.25859	-5.90461	3.53492e-09	2.19865e-08	WP_060430302.1	matrixin family metalloprotease
BVG96_RS12480	1161.6	-2.9653	0.192633	-10.2023	1.93686e-24	3.38876e-23	WP_060430304.1	nitronate monooxygenase
BVG96_RS12485	610.767	-2.86478	0.311083	-5.99447	2.04148e-09	1.29614e-08	WP_060431620.1	MFS transporter
BVG96_RS12490	168.656	-2.69854	0.307694	-5.52023	3.3856e-08	1.93753e-07	WP_041035882.1	DoxX family protein
BVG96_RS12505	284.832	-2.0532	0.203223	-5.18249	2.18939e-07	1.15891e-06	WP_060421811.1	sugar transporter
BVG96_RS12510	105.917	-2.14256	0.279832	-4.083	4.44577e-05	0.000187829	WP_049211376.1	aspartyl/asparaginyl beta-hydroxylase domain-containing protein
BVG96_RS12555	858.842	3.25966	0.238076	9.49132	2.28125e-21	3.36247e-20	WP_033647955.1	DUF4432 family protein
BVG96_RS12585	202.129	-3.45463	0.273818	-8.96446	3.11812e-19	3.92678e-18	WP_049213247.1	diacylglycerol kinase
BVG96_RS12590	223.342	-3.80954	0.361532	-7.7712	7.77477e-15	7.25856e-14	WP_033655214.1	hypothetical protein
BVG96_RS12595	786.226	-5.86109	0.233724	-20.7984	4.47356e-96	5.12671e-94	WP_072264895.1	fatty acyl-AMP ligase
BVG96_RS12600	124.412	-4.02043	0.263708	-11.4537	2.25383e-30	5.21796e-29	WP_060430312.1	NAD-dependent epimerase/dehydratase family protein
BVG96_RS12605	97.129	-3.72669	0.252952	-10.7795	4.30339e-27	8.6902e-26	WP_015378483.1	acyl carrier protein
BVG96_RS12610	77.8626	-2.52883	0.286021	-5.34515	9.03426e-08	4.96559e-07	WP_060430314.1	aminotransferase class I/II-fold pyridoxal phosphate-dependent enzyme
BVG96_RS12615	341.971	-2.26202	0.269178	-4.68843	2.75308e-06	1.33949e-05	WP_041035915.1	ATP-binding protein
BVG96_RS12620	156.836	-2.54546	0.240731	-6.41983	1.36425e-10	9.62111e-10	WP_089185410.1	hypothetical protein
BVG96_RS12625	416.102	-2.35491	0.280321	-4.83342	1.34208e-06	6.71627e-06	WP_060430316.1	hypothetical protein
BVG96_RS12630	282.216	-2.84552	0.434159	-4.2508	2.13012e-05	9.34399e-05	WP_004935553.1	lipopolysaccharide biosynthesis protein
BVG96_RS12670	332.15	-2.76076	0.225792	-7.79817	6.28129e-15	5.91241e-14	WP_060430325.1	LysR family transcriptional regulator
BVG96_RS12675	7551.26	4.31166	0.479494	6.90657	4.96513e-12	3.85112e-11	WP_060430327.1	hypothetical protein
BVG96_RS12680	13272.4	3.26096	0.281835	8.02228	1.038e-15	1.03439e-14	WP_060437426.1	ATP-binding protein
BVG96_RS12685	13112.3	2.76122	0.159064	11.0724	1.70763e-28	3.65784e-27	WP_072264893.1	SIR2 family protein
BVG96_RS12725	26.6821	4.0767	0.534558	5.75559	8.63416e-09	5.17372e-08	WP_043147711.1	iditol 2-dehydrogenase
BVG96_RS12755	1146.65	-2.0086	0.187631	-5.37547	7.63841e-08	4.23391e-07	WP_060425898.1	N-acetylmuramoyl-L-alanine amidase
BVG96_RS12765	4469.57	2.28974	0.241587	5.33861	9.36637e-08	5.13546e-07	WP_048321809.1	NAD-dependent epimerase/dehydratase family protein
BVG96_RS12785	1549.13	3.70934	0.377466	7.17771	7.08907e-13	5.83417e-12	WP_033647989.1	APC family permease
BVG96_RS12790	216.126	2.99843	0.392251	5.09476	3.49178e-07	1.82512e-06	WP_015378510.1	hypothetical protein
BVG96_RS12795	3132.34	-3.47853	0.439512	-5.63928	1.70762e-08	1.00355e-07	WP_033647990.1	glutamine synthetase
BVG96_RS12825	391.366	3.78483	0.455738	6.11059	9.92616e-10	6.50022e-09	WP_033647994.1	ABC transporter ATP-binding protein
BVG96_RS12830	912.781	5.15433	0.453009	9.17051	4.70792e-20	6.31026e-19	WP_039565094.1	iron ABC transporter permease
BVG96_RS12840	2015.79	2.54561	0.318091	4.85902	1.17971e-06	5.92309e-06	WP_033635259.1	amino acid permease
BVG96_RS12855	20.3474	3.26692	0.491949	4.60803	4.06493e-06	1.94101e-05	WP_048321814.1	YeiH family putative sulfate export transporter
BVG96_RS12875	347.942	2.1257	0.159323	7.06553	1.60002e-12	1.28465e-11	WP_033635264.1	fused PTS fructose transporter subunit IIA/HPr protein
BVG96_RS12890	104.942	3.10798	0.492378	4.28122	1.85871e-05	8.25612e-05	WP_060430340.1	cytochrome C
BVG96_RS12895	33.8421	2.62972	0.424836	3.83611	0.000124999	0.000502186	WP_060430342.1	trimethylamine-N-oxide reductase TorA
BVG96_RS12915	3854.84	3.16009	0.311051	6.94449	3.79841e-12	2.97132e-11	WP_004935725.1	elongation factor P-like protein YeiP
BVG96_RS12930	3696.24	4.311	0.178021	18.599	3.2762e-77	2.78113e-75	WP_033635274.1	type 1 fimbrial protein
BVG96_RS12980	1124.7	-2.08941	0.200499	-5.43349	5.52627e-08	3.10827e-07	WP_004935763.1	hypothetical protein
BVG96_RS13000	1677.6	4.07133	0.509529	6.0278	1.66211e-09	1.06412e-08	WP_004935776.1	50S ribosomal protein L25
BVG96_RS13095	6686.98	-2.97392	0.211975	-9.31202	1.25423e-20	1.76361e-19	WP_033635291.1	osmotically-inducible lipoprotein OsmE
BVG96_RS13110	555.539	-5.37895	0.340026	-12.8783	5.96387e-38	1.95274e-36	WP_033635296.1	glyoxalase
BVG96_RS13115	9904.02	-3.01763	0.194157	-10.3917	2.70348e-25	5.03771e-24	WP_089185412.1	porin
BVG96_RS13120	554.04	-3.11155	0.167824	-12.5819	2.65621e-36	8.11737e-35	WP_089185413.1	DUF4186 domain-containing protein
BVG96_RS13180	1529.27	-2.16402	0.248203	-4.68977	2.73508e-06	1.33237e-05	WP_089185414.1	nicotinamide mononucleotide deamidase-related protein YfaY
BVG96_RS13225	1063.25	-2.17605	0.275221	-4.27311	1.92761e-05	8.52912e-05	WP_025303653.1	stress response protein ElaB
BVG96_RS13235	44.6378	2.2559	0.343329	3.65801	0.00025418	0.000979952	WP_033648038.1	gluconate 5-dehydrogenase
BVG96_RS13260	1660.15	3.62252	0.232765	11.2668	1.91411e-29	4.32231e-28	WP_033635324.1	NADH-quinone oxidoreductase subunit NuoN
BVG96_RS13265	3825.5	3.47126	0.245064	10.0841	6.49291e-24	1.10645e-22	WP_033648043.1	NADH-quinone oxidoreductase subunit M
BVG96_RS13270	6851.82	2.85462	0.317218	5.84652	5.01954e-09	3.08439e-08	WP_015378577.1	NADH-quinone oxidoreductase subunit L
BVG96_RS13275	1941.57	2.54782	0.387791	3.99137	6.5694e-05	0.000273516	WP_004936014.1	NADH-quinone oxidoreductase subunit K
BVG96_RS13280	8643.39	2.51976	0.39549	3.84272	0.000121677	0.000489271	WP_019453717.1	NADH-quinone oxidoreductase subunit J
BVG96_RS13330	4694.29	2.69284	0.320473	5.28233	1.27549e-07	6.92755e-07	WP_033635329.1	pyridoxal phosphate-dependent aminotransferase
BVG96_RS13395	18.7574	2.56985	0.465923	3.36933	0.000753508	0.00277436	WP_025303676.1	PTS sugar transporter subunit IIB
BVG96_RS13400	76.9015	4.46059	0.520816	6.64456	3.04132e-11	2.24499e-10	WP_033653756.1	PTS sugar transporter subunit IIA
BVG96_RS13435	258.523	2.45795	0.177396	8.21861	2.05868e-16	2.15457e-15	WP_004936098.1	histidine ABC transporter ATP-binding protein HisP
BVG96_RS13440	516.66	3.40243	0.198505	12.1026	1.02322e-33	2.77542e-32	WP_060430367.1	histidine ABC transporter permease HisM
BVG96_RS13445	401.142	4.53813	0.244159	14.4911	1.37981e-47	6.65796e-46	WP_033635345.1	histidine ABC transporter permease HisQ
BVG96_RS13515	213.275	2.07133	0.20746	5.16404	2.41674e-07	1.27337e-06	WP_033648063.1	sensor histidine kinase
BVG96_RS13520	238.156	2.49615	0.19625	7.62369	2.46525e-14	2.24666e-13	WP_033648064.1	transcriptional regulator TctD
BVG96_RS13530	270.263	5.50288	0.340051	13.2418	5.03571e-40	1.80341e-38	WP_033635359.1	tripartite tricarboxylate transporter substrate binding protein
BVG96_RS13535	28.0511	5.09905	0.677595	6.04941	1.45379e-09	9.38615e-09	WP_060388072.1	tripartite tricarboxylate transporter TctB family protein
BVG96_RS13540	83.5213	5.27353	0.481162	8.88169	6.58538e-19	8.13676e-18	WP_033648067.1	tripartite tricarboxylate transporter permease
BVG96_RS13550	210.484	-2.20342	0.236416	-5.09025	3.5759e-07	1.86696e-06	WP_060419172.1	DMT family transporter
BVG96_RS13595	352.076	3.41128	0.225514	10.6924	1.10467e-26	2.1733e-25	WP_060419187.1	endonuclease
BVG96_RS13615	481.005	-2.27213	0.320233	-3.97252	7.11163e-05	0.000293163	WP_004936201.1	hypothetical protein
BVG96_RS13630	1109.42	2.10995	0.259286	4.28081	1.86214e-05	8.26336e-05	WP_016926855.1	YfcL family protein
BVG96_RS13685	3508.46	2.89422	0.277199	6.83344	8.28995e-12	6.34409e-11	WP_033648086.1	long-chain fatty acid transporter FadL
BVG96_RS13740	874.333	-3.41297	0.263351	-9.16254	5.06915e-20	6.75493e-19	WP_033653720.1	membrane protein
BVG96_RS13790	71.8134	-2.27647	0.257003	-4.96674	6.80882e-07	3.47568e-06	WP_033648099.1	DMT family transporter
BVG96_RS13795	443.112	-2.86024	0.214159	-8.68623	3.74662e-18	4.39245e-17	WP_033635408.1	hypothetical protein
BVG96_RS13810	42.9688	3.7967	0.676534	4.13386	3.56725e-05	0.000152256	WP_060430391.1	DUF805 domain-containing protein
BVG96_RS13880	946.459	2.86422	0.194391	9.59004	8.80493e-22	1.34989e-20	WP_060430399.1	glucokinase
BVG96_RS13905	882.9	-7.3846	0.520362	-12.2695	1.32031e-34	3.7551e-33	WP_060430629.1	indolepyruvate decarboxylase
BVG96_RS13935	35.4053	2.96581	0.591688	3.32237	0.000892561	0.0032498		tRNA-Ala
BVG96_RS13950	452.209	5.04384	0.423381	9.5513	1.28078e-21	1.92496e-20		tRNA-Val
BVG96_RS13955	718.339	4.89785	0.399742	9.75091	1.82819e-22	2.8898e-21		tRNA-Val
BVG96_RS13960	105.653	4.51696	0.617231	5.69797	1.21245e-08	7.19932e-08		tRNA-Val
BVG96_RS13975	690.723	4.37292	0.279543	12.0658	1.60021e-33	4.24009e-32	WP_060430403.1	Fe2+-enterobactin ABC transporter substrate-binding protein
BVG96_RS13980	110.17	6.72734	0.756818	7.56765	3.80025e-14	3.42247e-13	WP_033635435.1	Fe(3+)-siderophore ABC transporter permease
BVG96_RS13985	500.886	5.25559	0.274604	15.4972	3.62466e-54	2.02628e-52	WP_060430405.1	iron-enterobactin ABC transporter permease
BVG96_RS13990	220.613	4.89402	0.349498	11.1417	7.85625e-29	1.72311e-27	WP_041038072.1	ABC transporter ATP-binding protein
BVG96_RS13995	252.858	3.27013	0.629948	3.60368	0.000313743	0.0011995	WP_039564863.1	enterochelin esterase
BVG96_RS14010	74.5203	-3.70972	0.295614	-9.16642	4.88995e-20	6.53513e-19	WP_033635442.1	acetolactate synthase AlsS
BVG96_RS14015	45.5962	-4.07293	0.384236	-7.99751	1.26955e-15	1.26239e-14	WP_033635443.1	acetolactate decarboxylase
BVG96_RS14025	392.265	-3.11572	0.32529	-6.50411	7.81537e-11	5.61531e-10	WP_060430410.1	ethanolamine ammonia-lyase subunit EutC
BVG96_RS14030	673.163	-3.36605	0.281721	-8.39858	4.519e-17	4.88564e-16	WP_033649833.1	ethanolamine ammonia-lyase subunit EutB
BVG96_RS14080	25638.4	2.08056	0.173061	6.24383	4.26991e-10	2.87633e-09	WP_033635455.1	phosphocarrier protein HPr
BVG96_RS14100	342.174	-2.14912	0.206299	-5.57016	2.54507e-08	1.46935e-07	WP_033635459.1	response regulator transcription factor
BVG96_RS14110	5260.97	-2.6475	0.333786	-4.93578	7.98293e-07	4.05696e-06	WP_049198410.1	sulfate/thiosulfate ABC transporter ATP-binding protein CysA
BVG96_RS14115	1995.7	-2.04725	0.344029	-3.04406	0.00233406	0.00806889	WP_089185417.1	sulfate/thiosulfate ABC transporter permease CysW
BVG96_RS14120	2481.02	-2.32176	0.5146	-2.56852	0.0102134	0.0320453	WP_019453852.1	sulfate/thiosulfate ABC transporter permease CysT
BVG96_RS14130	2075	2.14952	0.370953	3.09884	0.00194283	0.00678288	WP_033649846.1	Dyp-type peroxidase
BVG96_RS14195	295.408	3.19907	0.53177	4.13539	3.54357e-05	0.000151386	WP_060430421.1	homocysteine S-methyltransferase
BVG96_RS14225	172.357	-3.10423	0.224447	-9.37521	6.90388e-21	9.952e-20	WP_033635481.1	LysR family transcriptional regulator
BVG96_RS14265	93.4494	-2.31768	0.322634	-4.08413	4.42431e-05	0.000187095	WP_004941750.1	hypothetical protein
BVG96_RS14280	804.513	2.25362	0.153898	8.14574	3.76961e-16	3.89187e-15	WP_033648805.1	helix-turn-helix transcriptional regulator
BVG96_RS14315	7748.68	-2.96992	0.200366	-9.83162	8.22827e-23	1.3328e-21	WP_033635497.1	neutral zinc metallopeptidase
BVG96_RS14370	35.675	-2.69248	0.384165	-4.40561	1.05489e-05	4.83561e-05	WP_039568418.1	LysE family translocator
BVG96_RS14400	509.223	-2.17915	0.240744	-4.89794	9.68474e-07	4.89469e-06	WP_033644019.1	hypothetical protein
BVG96_RS14405	301.638	-2.15796	0.262452	-4.41208	1.02382e-05	4.69789e-05	WP_041036242.1	DNA-binding protein
BVG96_RS14485	652.028	3.45045	0.534615	4.58359	4.5707e-06	2.16447e-05	WP_060430435.1	ShlB/FhaC/HecB family hemolysin secretion/activation protein
BVG96_RS14535	762.433	-2.51036	0.167199	-9.03332	1.66538e-19	2.17496e-18	WP_060430439.1	diguanylate cyclase
BVG96_RS14560	1095.78	-2.85977	0.161275	-11.5317	9.1355e-31	2.1698e-29	WP_060430446.1	pyridoxamine 5'-phosphate oxidase family protein
BVG96_RS14565	2687.11	-4.2131	0.229384	-14.0075	1.40177e-44	5.89514e-43	WP_060430448.1	aldo/keto reductase
BVG96_RS14610	3542.67	-2.26445	0.25028	-5.05215	4.36856e-07	2.26021e-06	WP_033635544.1	DUF1508 domain-containing protein
BVG96_RS14615	1791.1	3.56897	0.644733	3.98454	6.7611e-05	0.000281242	WP_033635545.1	U32 family peptidase
BVG96_RS14630	101.15	-3.83277	0.416326	-6.80422	1.01599e-11	7.71077e-11	WP_039568476.1	hypothetical protein
BVG96_RS14635	13.0237	3.74014	0.818586	3.34741	0.000815716	0.0029914	WP_004941528.1	PTS sorbitol transporter subunit IIC
BVG96_RS14640	32.2464	2.22729	0.363126	3.3798	0.000725379	0.00267509	WP_033635556.1	PTS glucitol/sorbitol transporter subunit IIB
BVG96_RS14685	340.052	-2.12336	0.244355	-4.59726	4.28086e-06	2.03774e-05	WP_033648853.1	GNAT family N-acetyltransferase
BVG96_RS14690	85.0686	6.03429	1.18814	4.23714	2.26388e-05	9.88346e-05	WP_033648854.1	methyltransferase domain-containing protein
BVG96_RS14705	81.4749	-2.50524	0.289466	-5.20005	1.99238e-07	1.05829e-06	WP_033648856.1	DUF1158 family protein
BVG96_RS14720	2118.7	3.15883	0.168697	12.7971	1.70197e-37	5.49423e-36	WP_060388329.1	autotransporter domain-containing protein
BVG96_RS14725	746.473	2.73691	0.158908	10.9303	8.25687e-28	1.68971e-26	WP_025303891.1	hypothetical protein
BVG96_RS14785	3663.14	-3.57307	0.269405	-9.55093	1.28533e-21	1.92547e-20	WP_060430480.1	peptidase M4 family protein
BVG96_RS14790	455.914	-3.27766	0.256273	-8.88761	6.24366e-19	7.73539e-18	WP_033648911.1	hypothetical protein
BVG96_RS14845	1355.57	2.03473	0.366607	2.82246	0.0047656	0.0158186	WP_004941424.1	nucleoside-diphosphate kinase
BVG96_RS14860	1893.43	-2.4569	0.22425	-6.49677	8.20626e-11	5.88693e-10	WP_006327336.1	Fe-S cluster assembly protein IscX
BVG96_RS14865	4411.75	-2.36706	0.304919	-4.48335	7.34816e-06	3.42665e-05	WP_004941417.1	ISC system 2Fe-2S type ferredoxin
BVG96_RS14880	8531.82	-4.91087	0.324202	-12.0631	1.65508e-33	4.36027e-32	WP_004941410.1	iron-sulfur cluster assembly protein IscA
BVG96_RS14885	48382.9	-4.91283	0.324447	-12.06	1.71747e-33	4.49878e-32	WP_033635600.1	Fe-S cluster assembly scaffold IscU
BVG96_RS14890	107708	-4.893	0.34499	-11.2844	1.56711e-29	3.55625e-28	WP_016929764.1	IscS subfamily cysteine desulfurase
BVG96_RS14895	42626.6	-5.41683	0.322226	-13.7072	9.18862e-43	3.63109e-41	WP_004941404.1	Fe-S cluster assembly transcriptional regulator IscR
BVG96_RS14920	583.381	-2.75586	0.347254	-5.05642	4.27191e-07	2.21521e-06	WP_060426184.1	stationary phase inducible protein CsiE
BVG96_RS15020	552.991	2.73494	0.395016	4.39209	1.12267e-05	5.14119e-05	WP_004941352.1	membrane-bound lytic murein transglycosylase MltF
BVG96_RS15055	92.7371	2.29724	0.387964	3.34372	0.000826641	0.00302486	WP_071998161.1	phosphoethanolamine transferase
BVG96_RS15060	100.579	2.05321	0.423407	2.48748	0.0128653	0.0399017	WP_033648939.1	YfhL family 4Fe-4S dicluster ferredoxin
BVG96_RS15140	95.6915	2.63302	0.261129	6.25369	4.00856e-10	2.71422e-09	WP_060427118.1	ankyrin repeat domain-containing protein
BVG96_RS15145	272.159	4.02701	0.210044	14.4113	4.39234e-47	2.03379e-45	WP_060430563.1	DUF2974 domain-containing protein
BVG96_RS15150	4483.86	3.84406	0.364476	7.80316	6.03742e-15	5.69455e-14	WP_004929114.1	autonomous glycyl radical cofactor GrcA
BVG96_RS15160	6232.25	2.58639	0.276072	5.74631	9.12125e-09	5.45134e-08	WP_025159545.1	nucleotide exchange factor GrpE
BVG96_RS15170	3264.44	-3.81835	0.185979	-15.1542	7.11295e-52	3.74779e-50	WP_033648947.1	DNA repair protein RecN
BVG96_RS15245	951.168	-2.37283	0.25335	-5.41873	6.00237e-08	3.36779e-07	WP_025303973.1	DUF2158 domain-containing protein
BVG96_RS15250	617.413	-3.91505	0.282511	-10.3184	5.82101e-25	1.05887e-23	WP_033654325.1	N-acetyltransferase
BVG96_RS15255	2111.35	-4.00175	0.330833	-9.07332	1.15448e-19	1.52511e-18	WP_033654326.1	hypothetical protein
BVG96_RS15260	1458.93	-4.45442	0.380828	-9.07082	1.18125e-19	1.556e-18	WP_033635670.1	DoxX family protein
BVG96_RS15310	41090.1	-2.82172	0.318759	-5.71504	1.09678e-08	6.52939e-08	WP_004928950.1	DUF883 domain-containing protein
BVG96_RS15365	748.212	-2.22646	0.166962	-7.34575	2.04616e-13	1.74342e-12	WP_043147846.1	MBL fold metallo-hydrolase
BVG96_RS15370	996.768	2.58653	0.264253	6.00382	1.92728e-09	1.22874e-08	WP_033649775.1	patatin
BVG96_RS15390	230.416	2.42815	0.272912	5.23301	1.66772e-07	8.93089e-07	WP_033639540.1	proline/glycine betaine ABC transporter ATP-binding protein ProV
BVG96_RS15425	2209.46	-2.09142	0.0950471	-11.4829	1.60724e-30	3.77826e-29	WP_004928879.1	transcriptional repressor MprA
BVG96_RS15515	5564.58	2.07974	0.433285	2.49198	0.0127034	0.0394262	WP_004932010.1	D-methionine ABC transporter permease MetI
BVG96_RS15520	26081.2	2.22429	0.282842	4.32853	1.50106e-05	6.77248e-05	WP_049213629.1	MetQ/NlpA family lipoprotein
BVG96_RS15555	4837.32	-2.8863	0.297291	-6.34497	2.22474e-10	1.53588e-09	WP_004931993.1	YaeP family protein
BVG96_RS15560	121.499	-2.61501	0.272027	-5.93695	2.90379e-09	1.81348e-08	WP_004931991.1	Rho-binding antiterminator
BVG96_RS15730	549.109	-2.05377	0.220091	-4.7879	1.68534e-06	8.37009e-06	WP_077267538.1	YqcC family protein
BVG96_RS15775	8891.47	-5.44247	0.314138	-14.1418	2.0986e-45	9.24997e-44	WP_025304050.1	YgdI/YgdR family lipoprotein
BVG96_RS15800	240.131	2.72526	0.513694	3.35853	0.000783572	0.00287812		tRNA-Met
BVG96_RS15805	115.18	4.25812	0.696008	4.68115	2.85271e-06	1.38379e-05		tRNA-Met
BVG96_RS15820	2559.98	4.72756	0.33632	11.0834	1.51048e-28	3.26606e-27	WP_033635753.1	amino-acid N-acetyltransferase
BVG96_RS15825	709.676	2.45382	0.199201	7.29824	2.91555e-13	2.46131e-12	WP_041036497.1	exodeoxyribonuclease V subunit alpha
BVG96_RS15895	2743.89	-3.12351	0.174762	-12.1509	5.67472e-34	1.54839e-32	WP_033635766.1	YgdI/YgdR family lipoprotein
BVG96_RS15900	2020.9	-2.10548	0.262313	-4.21436	2.50484e-05	0.00010863	WP_060431031.1	NADP(H)-dependent aldo-keto reductase
BVG96_RS15940	2596.69	4.49992	0.265933	13.1609	1.47344e-39	5.1559e-38	WP_033649495.1	diaminopimelate decarboxylase
BVG96_RS15970	26.6053	-2.39191	0.384697	-3.61819	0.000296666	0.00113801	WP_043147971.1	ABC transporter ATP-binding protein/permease
BVG96_RS16015	712.733	2.72085	0.313894	5.48226	4.19918e-08	2.38526e-07	WP_060431033.1	multidrug ABC transporter permease/ATP-binding protein
BVG96_RS16125	277.117	-3.08805	0.315311	-6.62219	3.53923e-11	2.59166e-10	WP_033649468.1	hypothetical protein
BVG96_RS16130	470.953	-3.07689	0.289526	-7.17344	7.31382e-13	5.99759e-12	WP_080281317.1	MFS transporter
BVG96_RS16135	2031.85	-6.5109	0.301637	-18.27	1.43488e-74	1.19591e-72	WP_033649466.1	glyoxalase/bleomycin resistance/dioxygenase family protein
BVG96_RS16165	1614.51	-4.8571	0.358748	-10.7516	5.82633e-27	1.16121e-25	WP_060431060.1	HdeD family acid-resistance protein
BVG96_RS16170	1501.7	-2.41625	0.267024	-5.30382	1.13406e-07	6.17402e-07	WP_060388410.1	hypothetical protein
BVG96_RS16175	143.597	-3.28553	0.371176	-6.15753	7.38866e-10	4.89445e-09	WP_039567316.1	hypothetical protein
BVG96_RS16180	263.886	-3.72306	0.427438	-6.37065	1.88223e-10	1.30532e-09	WP_086556954.1	agglutination protein
BVG96_RS16185	446.668	-4.68652	0.300495	-12.2682	1.34259e-34	3.77572e-33	WP_060431062.1	cysteine desulfurase-like protein
BVG96_RS16270	67.1545	2.00148	0.405143	2.47191	0.0134394	0.0415977	WP_033649450.1	hemolysin III family protein
BVG96_RS16275	542.253	2.2414	0.173478	7.15595	8.30941e-13	6.77764e-12	WP_025304127.1	HD domain-containing protein
BVG96_RS16325	52.0848	2.15286	0.361709	3.18726	0.00143628	0.00505676	WP_004931653.1	DeoR/GlpR transcriptional regulator
BVG96_RS16365	364.345	-2.55525	0.245434	-6.33675	2.34664e-10	1.61517e-09	WP_060431075.1	SDR family oxidoreductase
BVG96_RS16395	6021.5	-2.41392	0.166191	-8.50784	1.77203e-17	1.9716e-16	WP_060419328.1	aminomethyl-transferring glycine dehydrogenase
BVG96_RS16400	3520.75	-2.13379	0.207742	-5.45765	4.82465e-08	2.72032e-07	WP_033649434.1	glycine cleavage system protein GcvH
BVG96_RS16475	18.2268	2.02126	0.390427	2.61574	0.00890343	0.0282641	WP_060431087.1	sugar ABC transporter ATP-binding protein
BVG96_RS16480	30.7316	2.29538	0.350087	3.70018	0.000215449	0.000839813	WP_016930014.1	ABC transporter permease
BVG96_RS16495	19.2135	3.22364	0.50266	4.42375	9.70011e-06	4.47337e-05	WP_060431091.1	3-dehydro-L-gulonate 2-dehydrogenase
BVG96_RS16500	11.5812	2.60772	0.601834	2.67138	0.00755407	0.0243003	WP_060431093.1	YhcH/YjgK/YiaL family protein
BVG96_RS16525	17.8	2.20236	0.45084	2.66692	0.00765488	0.02459	WP_033649413.1	L-ribulose-5-phosphate 4-epimerase
BVG96_RS16540	47343.8	5.62287	0.539301	8.57197	1.0173e-17	1.15715e-16	WP_060431097.1	DUF1852 domain-containing protein
BVG96_RS16545	23677.1	5.0288	0.500681	8.04663	8.51079e-16	8.57439e-15	WP_033649411.1	methionine synthase
BVG96_RS16550	411.633	2.52339	0.28909	5.26962	1.36708e-07	7.40161e-07	WP_060431099.1	MFS transporter
BVG96_RS16560	117.846	-3.92688	0.371168	-7.8856	3.13019e-15	3.00184e-14	WP_033635872.1	DUF1345 domain-containing protein
BVG96_RS16590	127.81	2.99379	0.279237	7.14013	9.32418e-13	7.59184e-12	WP_033649508.1	ABC transporter substrate-binding protein
BVG96_RS16685	73.7262	2.08735	0.410683	2.64767	0.00810497	0.0258727	WP_033649618.1	MFS transporter
BVG96_RS16705	3890.2	-2.85442	0.197917	-9.36966	7.2769e-21	1.04568e-19	WP_033649617.1	biosynthetic arginine decarboxylase
BVG96_RS16720	725.547	2.43241	0.329819	4.34301	1.40541e-05	6.36348e-05	WP_060431001.1	Fe(3+)-hydroxamate ABC transporter permease FhuB
BVG96_RS16725	374.2	3.40783	0.327215	7.35855	1.8592e-13	1.58707e-12	WP_033649614.1	Fe(3+)-hydroxamate ABC transporter substrate-binding protein FhuD
BVG96_RS16730	168.064	2.30738	0.362857	3.60301	0.000314549	0.00120158	WP_033649613.1	Fe3+-hydroxamate ABC transporter ATP-binding protein FhuC
BVG96_RS16735	7116.79	4.22481	0.28106	11.4737	1.78742e-30	4.18038e-29	WP_033649612.1	ferrichrome porin FhuA
BVG96_RS16755	5944.61	-2.52196	0.197189	-7.71828	1.17908e-14	1.0875e-13	WP_004937572.1	DNA/RNA nuclease SfsA
BVG96_RS16820	2625.49	2.96879	0.194385	10.1283	4.1363e-24	7.15501e-23	WP_033635920.1	polysaccharide deacetylase family protein
BVG96_RS16825	279.155	-2.11956	0.242773	-4.61157	3.99632e-06	1.91222e-05	WP_033635921.1	ABC transporter permease
BVG96_RS16830	1897.14	-2.19215	0.190835	-6.24703	4.18327e-10	2.82417e-09	WP_033635922.1	ABC transporter ATP-binding protein
BVG96_RS16895	1537.73	2.03128	0.193644	5.32567	1.00581e-07	5.4954e-07	WP_033649599.1	amino acid permease
BVG96_RS17030	1041.2	2.71338	0.276132	6.20493	5.47226e-10	3.66202e-09	WP_033649581.1	membrane-bound lytic murein transglycosylase MltC
BVG96_RS17075	58.4181	2.2397	0.26969	4.59678	4.2908e-06	2.04035e-05	WP_060426731.1	hypothetical protein
BVG96_RS17085	265.688	2.54536	0.409378	3.77489	0.000160075	0.000635862	WP_033649097.1	type 1 fimbrial protein
BVG96_RS17090	1932.5	2.45584	0.203994	7.13669	9.56054e-13	7.72937e-12	WP_033649096.1	type 1 fimbrial protein
BVG96_RS17120	462.266	2.11794	0.17879	6.25283	4.03074e-10	2.72521e-09	WP_049213299.1	alpha/beta hydrolase
BVG96_RS17155	277.626	-2.0071	0.15897	-6.33518	2.37071e-10	1.62929e-09	WP_039567182.1	phospholipase C, phosphocholine-specific
BVG96_RS17160	587.606	2.07038	0.283368	3.77734	0.00015851	0.000630189	WP_039567180.1	iron transporter
BVG96_RS17165	2634.14	6.12844	0.286777	17.883	1.5997e-71	1.22217e-69	WP_060430988.1	TonB-dependent siderophore receptor
BVG96_RS17175	193.047	2.394	0.27533	5.06303	4.12645e-07	2.14463e-06	WP_060431003.1	porin
BVG96_RS17195	569.503	4.93077	0.469497	8.3723	5.65063e-17	6.03788e-16	WP_004937307.1	TonB system transport protein ExbD
BVG96_RS17200	4853.55	4.99735	0.469084	8.52159	1.57373e-17	1.7595e-16	WP_072264955.1	biopolymer transporter ExbB
BVG96_RS17215	1337.07	-4.48003	0.26291	-13.2366	5.39524e-40	1.91719e-38	WP_033649081.1	AraC family transcriptional regulator
BVG96_RS17220	13542.2	-9.16833	0.289524	-28.213	4.05409e-175	3.09732e-172	WP_060388240.1	alcohol dehydrogenase
BVG96_RS17225	5519.16	-5.71611	0.283467	-16.6372	3.74507e-62	2.5623e-60	WP_039569291.1	2,5-didehydrogluconate reductase DkgA
BVG96_RS17375	3481	2.81275	0.290398	6.2423	4.31191e-10	2.89821e-09	WP_033636071.1	3,4-dihydroxy-2-butanone-4-phosphate synthase
BVG96_RS17430	13247.3	2.49536	0.386324	3.87073	0.000108511	0.000438635	WP_001144069.1	30S ribosomal protein S21
BVG96_RS17490	2644.2	-3.79448	0.214056	-13.0549	5.95982e-39	2.00881e-37	WP_060430968.1	ABC-F family ATP-binding cassette domain-containing protein
BVG96_RS17565	12719	-2.51435	0.222718	-6.79938	1.05068e-11	7.96088e-11	WP_033636105.1	DUF1090 domain-containing protein
BVG96_RS17590	550.637	-2.884	0.243531	-7.73617	1.02453e-14	9.507e-14	WP_060430956.1	glutathione S-transferase family protein
BVG96_RS17650	8.60584	3.70121	0.739568	3.65242	0.000259782	0.00100071	WP_049196177.1	phosphatase PAP2 family protein
BVG96_RS17655	262.9	3.95088	0.376709	7.83332	4.75139e-15	4.50939e-14	WP_048321982.1	TIGR01212 family radical SAM protein
BVG96_RS17665	28773.8	2.36145	0.227348	5.98838	2.11937e-09	1.34373e-08	WP_060430952.1	glutamate synthase large subunit
BVG96_RS17670	6065.9	2.63229	0.166963	9.77637	1.42221e-22	2.26368e-21	WP_038879621.1	glutamate synthase
BVG96_RS17690	688.23	3.79031	0.324616	8.59573	8.27398e-18	9.45834e-17	WP_004937080.1	30S ribosomal protein S9
BVG96_RS17695	13152.6	3.6792	0.370218	7.23682	4.59334e-13	3.81999e-12	WP_004937079.1	50S ribosomal protein L13
BVG96_RS17855	587.707	2.03074	0.280783	3.67096	0.000241644	0.000934764	WP_089185451.1	glycine dehydrogenase
BVG96_RS17930	64.6666	-2.76903	0.322253	-5.48957	4.02914e-08	2.29436e-07	WP_004936952.1	protein AaeX
BVG96_RS17995	773.982	2.18086	0.391327	3.01758	0.00254803	0.00876231	WP_039569448.1	rod shape-determining protein MreC
BVG96_RS18015	371.165	-2.74999	0.234246	-7.47074	7.97471e-14	6.97635e-13	WP_033648972.1	protein-methionine-sulfoxide reductase catalytic subunit MsrP
BVG96_RS18020	137.022	-2.11156	0.316604	-3.51087	0.000446635	0.00168647	WP_033648971.1	protein-methionine-sulfoxide reductase heme-binding subunit MsrQ
BVG96_RS18055	17928	2.5019	0.563552	2.66506	0.00769746	0.0246922	WP_004936856.1	tRNA dihydrouridine synthase DusB
BVG96_RS18060	248.857	2.44475	0.561584	2.57263	0.0100928	0.0317105	WP_000462905.1	Fis family transcriptional regulator
BVG96_RS18065	5256.88	-2.20445	0.256908	-4.68825	2.75555e-06	1.33949e-05	WP_004936850.1	hypothetical protein
BVG96_RS18070	3169.21	-2.55141	0.208027	-7.45774	8.80212e-14	7.6709e-13	WP_033648969.1	lipid A hydroxylase LpxO
BVG96_RS18100	404.463	-2.186	0.219411	-5.40537	6.46758e-08	3.61113e-07	WP_025304429.1	LysR family transcriptional regulator
BVG96_RS18115	412.255	-2.68018	0.181327	-9.26604	1.93189e-20	2.69173e-19	WP_033649719.1	extradiol dioxygenase
BVG96_RS18120	458.125	-4.22709	0.324765	-9.93668	2.88271e-23	4.7194e-22	WP_033649718.1	glutathione S-transferase
BVG96_RS18125	2708.32	-4.16277	0.361148	-8.75753	1.9958e-18	2.37629e-17	WP_033636188.1	lipocalin-like domain-containing protein
BVG96_RS18135	202.572	-3.72427	0.26022	-10.4691	1.19797e-25	2.27863e-24	WP_039569629.1	3-oxoacyl-ACP reductase FabG
BVG96_RS18150	412.129	-5.45313	0.190848	-23.3334	2.0323e-120	4.9032e-118	WP_049232849.1	NAD(P)-dependent alcohol dehydrogenase
BVG96_RS18160	444.319	-2.28748	0.218213	-5.9001	3.6328e-09	2.25647e-08	WP_019453210.1	MmcQ/YjbR family DNA-binding protein
BVG96_RS18165	840.927	-2.07317	0.200743	-5.34599	8.9923e-08	4.94846e-07	WP_016930264.1	hypothetical protein
BVG96_RS18170	6352.35	-2.034	0.2309	-4.47815	7.52943e-06	3.50405e-05	WP_033636195.1	aspartate/tyrosine/aromatic aminotransferase
BVG96_RS18175	2342.13	4.1178	0.172723	18.0509	7.76626e-73	6.2457e-71	WP_004936775.1	Lrp/AsnC family transcriptional regulator
BVG96_RS18210	201.443	3.28424	0.330144	6.91892	4.55095e-12	3.55393e-11	WP_033654715.1	sugar O-acetyltransferase
BVG96_RS18220	1389.03	-4.26481	0.334353	-9.76458	1.59778e-22	2.53434e-21	WP_033636203.1	CsbD family protein
BVG96_RS18255	120.325	3.28496	0.305548	7.47823	7.53302e-14	6.62626e-13	WP_033654718.1	MFS transporter
BVG96_RS18290	439.399	2.63533	0.254124	6.43514	1.23361e-10	8.75365e-10	WP_033636215.1	maltose/maltodextrin ABC transporter substrate-binding protein MalE
BVG96_RS18320	2803.05	-2.69241	0.200144	-8.45597	2.76787e-17	3.03539e-16	WP_033636220.1	sodium:proton exchanger
BVG96_RS18340	1036.89	2.82789	0.562553	3.24927	0.00115701	0.00412744	WP_060430931.1	filamentous hemagglutinin N-terminal domain-containing protein
BVG96_RS18355	98.9014	-2.1665	0.274743	-4.24579	2.17823e-05	9.5368e-05	WP_033649697.1	ABC transporter permease
BVG96_RS18360	57.6793	-2.31054	0.25614	-5.11649	3.11269e-07	1.63443e-06	WP_033649696.1	ABC transporter permease subunit
BVG96_RS18365	71.8001	-2.80476	0.259297	-6.96021	3.39765e-12	2.66692e-11	WP_033649695.1	alkaline phosphatase family protein
BVG96_RS18370	1052.57	-3.14496	0.264877	-8.09796	5.58907e-16	5.71882e-15	WP_060388478.1	extracellular solute-binding protein
BVG96_RS18390	22.7718	4.80319	1.29553	2.93562	0.00332882	0.0112865	WP_049211601.1	gluconokinase
BVG96_RS18415	828.284	2.13523	0.438756	2.58738	0.00967081	0.030489	WP_004936630.1	isocitrate lyase
BVG96_RS18480	6496.43	-2.03732	0.201551	-5.14667	2.65148e-07	1.39545e-06	WP_033650013.1	DUF494 domain-containing protein
BVG96_RS18510	8912.39	-2.02243	0.278641	-3.66935	0.000243167	0.000939865	WP_025304493.1	large conductance mechanosensitive channel protein MscL
BVG96_RS18520	401.73	-2.8748	0.287201	-6.52783	6.67315e-11	4.81728e-10	WP_033636251.1	Zn(2+)-responsive transcriptional regulator
BVG96_RS18525	422.642	-2.2133	0.215555	-5.62873	1.81539e-08	1.06416e-07	WP_033636252.1	DUF1992 domain-containing protein
BVG96_RS18580	86078	2.00596	0.277049	3.63099	0.000282338	0.00108486	WP_004929748.1	50S ribosomal protein L18
BVG96_RS18620	6386.4	2.52287	0.227764	6.68618	2.29077e-11	1.69643e-10	WP_004929762.1	50S ribosomal protein L29
BVG96_RS18625	58419.8	2.72681	0.30534	5.65536	1.55516e-08	9.1513e-08	WP_004929764.1	50S ribosomal protein L16
BVG96_RS18630	99298.6	2.86238	0.430535	4.32574	1.5202e-05	6.83867e-05	WP_004929766.1	30S ribosomal protein S3
BVG96_RS18665	12064.7	3.41906	0.589735	4.10194	4.09701e-05	0.000173895	WP_001181005.1	30S ribosomal protein S10
BVG96_RS18670	56971.3	-4.04574	0.492859	-6.17975	6.42052e-10	4.27786e-09	WP_033636255.1	bacterioferritin
BVG96_RS18675	3489.79	4.23508	0.473746	6.82872	8.56731e-12	6.54543e-11	WP_015379266.1	bacterioferritin-associated ferredoxin
BVG96_RS18720	10176.4	2.29075	0.100928	12.7889	1.89241e-37	6.0663e-36	WP_016930330.1	FKBP-type peptidyl-prolyl cis-trans isomerase
BVG96_RS18750	1801.19	-2.47321	0.165592	-8.89663	5.75688e-19	7.19061e-18	WP_015379274.1	YheV family putative metal-binding protein
BVG96_RS18770	11081.1	-5.99084	0.318904	-15.65	3.32293e-55	1.90404e-53	WP_039569235.1	taurine dioxygenase
BVG96_RS18775	4072.87	-6.08124	0.332527	-15.2807	1.02856e-52	5.54698e-51	WP_033631937.1	taurine ABC transporter permease TauC
BVG96_RS18780	10522.3	-7.00842	0.437799	-13.7241	7.27892e-43	2.90144e-41	WP_033649303.1	taurine ABC transporter ATP-binding subunit
BVG96_RS18785	20300.7	-6.71525	0.562977	-10.1519	3.25131e-24	5.66692e-23	WP_033649304.1	taurine ABC transporter substrate-binding protein
BVG96_RS18825	108.019	2.17814	0.337865	3.48701	0.00048846	0.00183382	WP_089185429.1	hypothetical protein
BVG96_RS18830	346.908	4.38217	0.38612	8.75938	1.96321e-18	2.34358e-17	WP_033649310.1	aspartate aminotransferase family protein
BVG96_RS18855	119.635	4.13634	0.296711	10.5703	4.08984e-26	7.91047e-25	WP_048322006.1	two-component system response regulator YehT
BVG96_RS18860	417.34	4.00109	0.321191	9.34362	9.3096e-21	1.32121e-19	WP_048322007.1	sensor histidine kinase
BVG96_RS18905	7757.73	5.00329	0.648901	6.16934	6.85759e-10	4.54923e-09	WP_049196117.1	nitrite reductase large subunit
BVG96_RS18910	404.676	6.3033	0.399105	13.288	2.71822e-40	9.81128e-39	WP_049196116.1	nitrite reductase small subunit NirD
BVG96_RS18915	419.493	5.96187	0.36725	13.5109	1.34933e-41	5.19774e-40	WP_033636294.1	nitrite transporter NirC
BVG96_RS18920	340.21	5.50925	0.338329	13.328	1.59068e-40	5.78704e-39	WP_060431172.1	uroporphyrinogen-III C-methyltransferase
BVG96_RS19015	1593.51	5.28411	0.342997	12.4902	8.44159e-36	2.49653e-34	WP_039569165.1	phosphoenolpyruvate carboxykinase (ATP)
BVG96_RS19055	4924.78	2.1266	0.321831	3.50061	0.000464197	0.00174846	WP_039569149.1	RNA-binding transcriptional accessory protein
BVG96_RS19060	37.4687	2.29939	0.393103	3.30546	0.000948195	0.00342246	WP_025304553.1	ferrous iron transporter A
BVG96_RS19085	1491.29	-3.30903	0.238859	-9.66692	4.16711e-22	6.43166e-21	WP_033649336.1	DNA utilization protein GntX
BVG96_RS19090	12252.5	-3.16371	0.220647	-9.80619	1.05892e-22	1.70919e-21	WP_004930777.1	iron-sulfur cluster biogenesis protein NfuA
BVG96_RS19105	1160.79	2.86039	0.203169	9.15682	5.3449e-20	7.10174e-19	WP_033649340.1	HTH-type transcriptional regulator MalT
BVG96_RS19170	1684.53	-2.91838	0.197803	-9.69846	3.06095e-22	4.77259e-21	WP_033636332.1	glycogen phosphorylase
BVG96_RS19175	519.324	-2.83052	0.212073	-8.63157	6.05175e-18	6.98771e-17	WP_033636333.1	glycogen synthase GlgA
BVG96_RS19180	855.161	-3.18986	0.243046	-9.01005	2.0597e-19	2.62999e-18	WP_004930810.1	glucose-1-phosphate adenylyltransferase
BVG96_RS19185	1543.66	-2.81265	0.204455	-8.8658	7.59555e-19	9.33458e-18	WP_039569110.1	glycogen debranching protein GlgX
BVG96_RS19190	1517.65	-2.6357	0.216983	-7.53837	4.75875e-14	4.25973e-13	WP_060431157.1	1,4-alpha-glucan branching enzyme
BVG96_RS19205	1064.78	-2.20986	0.283455	-4.26826	1.97005e-05	8.70847e-05	WP_033649350.1	gluconokinase
BVG96_RS19210	1276.07	-2.68508	0.281958	-5.97634	2.28205e-09	1.44289e-08	WP_033636339.1	gluconate transporter
BVG96_RS19240	385.983	2.34292	0.198461	6.76667	1.31779e-11	9.87052e-11	WP_060431151.1	sugar phosphate isomerase/epimerase
BVG96_RS19245	435.951	3.03026	0.160088	12.6821	7.42983e-37	2.34885e-35	WP_033649354.1	Gfo/Idh/MocA family oxidoreductase
BVG96_RS19250	363.179	4.02599	0.198418	15.2506	1.63247e-52	8.70146e-51	WP_060431149.1	3D-(3,5/4)-trihydroxycyclohexane-1,2-dione acylhydrolase (decyclizing)
BVG96_RS19285	59.7221	2.90288	0.301241	6.31679	2.67049e-10	1.8271e-09	WP_033636350.1	MFS transporter
BVG96_RS19295	471.54	-2.74573	0.216534	-8.06216	7.49557e-16	7.58031e-15	WP_060431145.1	iron export ABC transporter permease subunit FetB
BVG96_RS19300	2307	-2.22018	0.284649	-4.2866	1.81432e-05	8.08247e-05	WP_033636353.1	iron ABC transporter ATP-binding protein FetA
BVG96_RS19405	548.777	4.4524	0.211885	16.2937	1.09399e-59	6.86966e-58	WP_060431135.1	hypothetical protein
BVG96_RS19410	697.602	4.65419	0.184867	19.7666	5.77607e-87	5.63351e-85	WP_080430363.1	virulence factor SrfB
BVG96_RS19415	403.436	4.13197	0.208406	15.0282	4.79657e-51	2.4705e-49	WP_060431133.1	virulence factor
BVG96_RS19420	810.506	-3.4382	0.242554	-10.0522	8.98247e-24	1.51381e-22	WP_060431131.1	lactoylglutathione lyase
BVG96_RS19445	2787.62	2.19158	0.494348	2.4104	0.0159349	0.0486323	WP_033636373.1	inorganic phosphate transporter
BVG96_RS19450	1240.16	-4.0094	0.318744	-9.44145	3.67651e-21	5.36724e-20	WP_016930435.1	universal stress protein UspB
BVG96_RS19460	22.1858	-2.7764	0.447095	-3.97321	7.0909e-05	0.000292835	WP_033636375.1	hypothetical protein
BVG96_RS19465	175.251	-2.79828	0.336858	-5.3384	9.37692e-08	5.13546e-07	WP_060431120.1	potassium transporter
BVG96_RS19475	117.279	-2.05903	0.247758	-4.27446	1.91599e-05	8.4859e-05	WP_033654477.1	LysR family transcriptional regulator
BVG96_RS19490	2124.57	6.14928	0.180069	28.5961	7.50639e-180	8.60232e-177	WP_033649381.1	autoinducer 2 ABC transporter substrate-binding protein
BVG96_RS19495	191.778	4.21511	0.245962	13.0716	4.78659e-39	1.62531e-37	WP_089185431.1	sugar ABC transporter ATP-binding protein
BVG96_RS19500	96.2459	4.078	0.330122	9.32385	1.12197e-20	1.58738e-19	WP_015379367.1	ABC transporter permease
BVG96_RS19505	463.712	3.03187	0.196263	10.3528	4.06433e-25	7.51245e-24	WP_033649382.1	ABC transporter permease
BVG96_RS19510	467.07	2.54969	0.230983	6.70911	1.95813e-11	1.45479e-10	WP_039569021.1	ribulokinase
BVG96_RS19515	108.855	2.48906	0.242324	6.14491	8.001e-10	5.25453e-09	WP_039569018.1	SIS domain-containing protein
BVG96_RS19575	1501.47	-3.02351	0.188541	-10.7324	7.16841e-27	1.41638e-25	WP_060441735.1	autotransporter outer membrane beta-barrel domain-containing protein
BVG96_RS19580	7479.58	-3.86871	0.246114	-11.656	2.13836e-31	5.29851e-30	WP_089185433.1	autotransporter outer membrane beta-barrel domain-containing protein
BVG96_RS19600	1187.98	-2.29167	0.198317	-6.51318	7.35775e-11	5.29481e-10	WP_033654492.1	cyclic di-GMP phosphodiesterase
BVG96_RS19615	1024.41	3.75682	0.269661	10.2233	1.55994e-24	2.7503e-23	WP_039569733.1	MFS transporter
BVG96_RS19625	3006.99	-2.94687	0.232091	-8.38838	4.92876e-17	5.30362e-16	WP_033649973.1	AsmA family protein
BVG96_RS19645	18624.2	3.15115	0.225283	9.54865	1.31393e-21	1.95554e-20	WP_038874693.1	ketol-acid reductoisomerase
BVG96_RS19670	2980.37	2.36809	0.22773	6.00751	1.88399e-09	1.20281e-08	WP_033649966.1	threonine ammonia-lyase, biosynthetic
BVG96_RS19760	9125.63	3.94775	0.458796	6.42495	1.31909e-10	9.34575e-10	WP_033649900.1	TonB-dependent vitamin B12 receptor BtuB
BVG96_RS19790	67.8214	-2.38263	0.329776	-4.19264	2.75729e-05	0.000119127	WP_019452251.1	glutathione peroxidase
BVG96_RS19800	184.365	-2.01317	0.33255	-3.04667	0.00231395	0.00801143	WP_033649898.1	toxin-antitoxin system HicB family antitoxin
BVG96_RS19805	3416.8	3.24072	0.177431	12.6287	1.46686e-36	4.5433e-35	WP_033636426.1	argininosuccinate lyase
BVG96_RS19810	6938.25	2.91255	0.185192	10.3274	5.29763e-25	9.67503e-24	WP_033649897.1	argininosuccinate synthase
BVG96_RS19815	4068.21	4.09777	0.232266	13.3371	1.40745e-40	5.16139e-39	WP_033636427.1	acetylglutamate kinase
BVG96_RS19820	2291	5.06995	0.409321	9.94318	2.70057e-23	4.43706e-22	WP_060431270.1	N-acetyl-gamma-glutamyl-phosphate reductase
BVG96_RS19840	4660.75	2.29989	0.470713	2.76154	0.00575295	0.0189043	WP_033649894.1	bifunctional aspartate kinase/homoserine dehydrogenase II
BVG96_RS19845	8174.4	3.11516	0.835608	2.53129	0.0113644	0.0354867	WP_033649893.1	cystathionine gamma-synthase
BVG96_RS19900	9043.03	6.11889	0.230191	22.2376	1.48743e-109	2.52533e-107	WP_004931095.1	aquaporin
BVG96_RS19905	16429.5	5.70584	0.206539	22.7843	6.56045e-115	1.36696e-112	WP_033649890.1	glycerol kinase
BVG96_RS19915	295.204	-4.51561	0.405329	-8.67346	4.192e-18	4.90207e-17	WP_060426981.1	multidrug transporter EmrD
BVG96_RS19920	1803.24	-2.27048	0.192717	-6.59247	4.32581e-11	3.15756e-10	WP_033649887.1	HTH domain-containing protein
BVG96_RS19925	1050.69	-2.6123	0.183008	-8.80999	1.25162e-18	1.51783e-17	WP_033636442.1	ferredoxin--NADP(+) reductase
BVG96_RS19945	12896.8	-5.08496	0.528178	-7.73407	1.04164e-14	9.64621e-14	WP_033636447.1	sulfate ABC transporter substrate-binding protein
BVG96_RS19975	89.0668	2.23518	0.365581	3.37868	0.000728345	0.00268387	WP_033636451.1	tRNA (uridine(34)/cytosine(34)/5- carboxymethylaminomethyluridine(34)-2'-O)- methyltransferase TrmL
BVG96_RS19980	126.66	-2.91726	0.357582	-5.36174	8.24253e-08	4.55226e-07	WP_060426987.1	CHAD domain-containing protein
BVG96_RS20015	338.397	3.41308	0.416937	5.78764	7.1383e-09	4.32259e-08	WP_049212142.1	2,3-bisphosphoglycerate-independent phosphoglycerate mutase
BVG96_RS20030	1078.74	-3.1369	0.205997	-10.3734	3.27585e-25	6.07955e-24	WP_033649729.1	L-threonine 3-dehydrogenase
BVG96_RS20035	3495.42	-2.24709	0.187721	-6.64331	3.06722e-11	2.26047e-10	WP_033636462.1	glycine C-acetyltransferase
BVG96_RS20065	335.645	2.13546	0.224402	5.05994	4.19397e-07	2.17725e-06	WP_060420228.1	glycosyltransferase
BVG96_RS20120	296.259	2.20199	0.445993	2.69509	0.00703698	0.0228453	WP_002442576.1	50S ribosomal protein L33
BVG96_RS20125	17899.4	2.52048	0.369643	4.11336	3.89936e-05	0.000165813	WP_004931195.1	50S ribosomal protein L28
BVG96_RS20170	1220.05	2.3597	0.251309	5.41045	6.28652e-08	3.51432e-07	WP_004931212.1	nucleoside transporter
BVG96_RS20210	466.485	2.78144	0.309356	5.75855	8.4842e-09	5.09719e-08	WP_033649747.1	sodium/glutamate symporter
BVG96_RS20255	28561.6	3.20438	0.312711	7.04924	1.79902e-12	1.43671e-11	WP_004931244.1	glutamate--ammonia ligase
BVG96_RS20260	556.278	2.40479	0.2616	5.36999	7.87426e-08	4.35938e-07	WP_004931246.1	nitrogen regulation protein NR(II)
BVG96_RS20290	2117.51	2.09244	0.129362	8.44484	3.04464e-17	3.31512e-16	WP_019452177.1	YihA family ribosome biogenesis GTP-binding protein
BVG96_RS20370	636.766	2.13127	0.163726	6.90955	4.86179e-12	3.77736e-11	WP_033638632.1	ribose ABC transporter substrate-binding protein RbsB
BVG96_RS20375	508.601	2.19287	0.185971	6.41428	1.4149e-10	9.94772e-10	WP_019455467.1	ribose ABC transporter permease
BVG96_RS20380	184.449	4.88452	0.319103	12.1733	4.31529e-34	1.19164e-32	WP_033636505.1	ribose ABC transporter ATP-binding protein RbsA
BVG96_RS20385	251.768	4.87024	0.346099	11.1825	4.96955e-29	1.1005e-27	WP_033649571.1	D-ribose pyranase
BVG96_RS20430	4364.3	3.50335	0.236973	10.5638	4.38341e-26	8.44267e-25	WP_004933796.1	F0F1 ATP synthase subunit I
BVG96_RS20435	35260.3	2.99692	0.31319	6.37606	1.81698e-10	1.26197e-09	WP_025160299.1	F0F1 ATP synthase subunit A
BVG96_RS20440	21240	3.00344	0.349588	5.73085	9.99264e-09	5.9566e-08	WP_004093904.1	ATP synthase subunit C
BVG96_RS20445	23324.7	2.95694	0.365388	5.35578	8.51899e-08	4.69364e-07	WP_004933804.1	F0F1 ATP synthase subunit B
BVG96_RS20450	28814.8	2.86712	0.376965	4.95302	7.307e-07	3.7217e-06	WP_033649565.1	F0F1 ATP synthase subunit delta
BVG96_RS20455	51052.4	2.76374	0.253339	6.96196	3.35566e-12	2.63848e-11	WP_033636516.1	F0F1 ATP synthase subunit alpha
BVG96_RS20460	26678.1	3.16446	0.134545	16.0873	3.13419e-58	1.94151e-56	WP_060431245.1	F0F1 ATP synthase subunit gamma
BVG96_RS20465	37981.5	3.0523	0.12807	16.0249	8.56839e-58	5.237e-56	WP_004933813.1	F0F1 ATP synthase subunit beta
BVG96_RS20470	8424.38	3.21215	0.153463	14.4149	4.17213e-47	1.95153e-45	WP_004933814.1	F0F1 ATP synthase subunit epsilon
BVG96_RS20485	990.224	-3.21862	0.240655	-9.21906	2.99724e-20	4.08909e-19	WP_033636519.1	phosphate ABC transporter substrate-binding protein PstS
BVG96_RS20490	198.655	-2.83806	0.260379	-7.05916	1.67516e-12	1.34012e-11	WP_004933822.1	phosphate ABC transporter permease PstC
BVG96_RS20495	382.014	-3.32014	0.256207	-9.05571	1.35682e-19	1.77705e-18	WP_033636520.1	phosphate ABC transporter permease PstA
BVG96_RS20500	2714.35	-4.1643	0.176744	-17.9033	1.11193e-71	8.78805e-70	WP_004933831.1	phosphate ABC transporter ATP-binding protein PstB
BVG96_RS20505	1926.13	-3.93747	0.224165	-13.1041	3.12038e-39	1.06745e-37	WP_033636521.1	phosphate signaling complex protein PhoU
BVG96_RS20510	16063.8	-4.44753	0.83762	-4.11586	3.85735e-05	0.000164332	WP_019455482.1	transporter substrate-binding domain-containing protein
BVG96_RS20515	793.636	-3.03344	0.189089	-10.7539	5.68169e-27	1.13733e-25	WP_025304748.1	amino acid ABC transporter permease
BVG96_RS20520	1052.26	-3.38558	0.249551	-9.55949	1.18334e-21	1.78435e-20	WP_004933841.1	amino acid ABC transporter permease
BVG96_RS20550	73.5561	2.56619	0.353008	4.43668	9.13548e-06	4.22574e-05	WP_033649557.1	4'-phosphopantetheinyl transferase superfamily protein
BVG96_RS20555	902.449	-2.60594	0.259904	-6.17897	6.45217e-10	4.2927e-09	WP_033649556.1	lysine 6-monooxygenase
BVG96_RS20565	7231.54	3.03567	0.51706	3.93702	8.25006e-05	0.000337061	WP_016929601.1	membrane protein insertase YidC
BVG96_RS20570	2643.52	3.33293	0.485316	4.80702	1.53194e-06	7.64135e-06	WP_004933881.1	membrane protein insertion efficiency factor YidD
BVG96_RS20575	3407.36	2.80326	0.500145	3.60548	0.000311573	0.0011922	WP_004933883.1	ribonuclease P protein component
BVG96_RS20580	4678.78	2.85797	0.4192	4.43218	9.32863e-06	4.30639e-05	WP_000831330.1	50S ribosomal protein L34
BVG96_RS20635	932.12	-3.31944	0.241415	-9.60769	7.4194e-22	1.14129e-20	WP_033636538.1	YceK/YidQ family lipoprotein
BVG96_RS20650	70.0319	3.48484	0.426297	5.8289	5.57948e-09	3.41473e-08	WP_033649549.1	putative transporter
BVG96_RS20655	313.328	2.82249	0.318984	5.71343	1.10719e-08	6.58284e-08	WP_033649548.1	type II toxin-antitoxin system VapC family toxin
BVG96_RS20660	632.325	2.69698	0.404007	4.20036	2.66485e-05	0.000115351	WP_039568270.1	ribbon-helix-helix protein, CopG family
BVG96_RS20675	404.451	-2.69807	0.21976	-7.72694	1.10166e-14	1.01815e-13	WP_060431252.1	glyoxylate/hydroxypyruvate reductase GhrB
BVG96_RS20690	34.9412	3.42444	0.374977	6.46556	1.00926e-10	7.2063e-10	WP_060431254.1	hypothetical protein
BVG96_RS20700	1519.07	3.60255	0.370955	7.0158	2.28641e-12	1.81331e-11	WP_033631402.1	OmpA family lipoprotein
BVG96_RS20715	1773.14	-2.0876	0.226224	-4.80761	1.52747e-06	7.62738e-06	WP_060426676.1	autotransporter domain-containing protein
BVG96_RS20735	1451.08	-2.74951	0.255811	-6.83907	7.97104e-12	6.11025e-11	WP_060419927.1	PTS mannitol transporter subunit IICBA
BVG96_RS20740	936.226	-2.31057	0.251955	-5.2016	1.97583e-07	1.051e-06	WP_033653964.1	mannitol-1-phosphate 5-dehydrogenase
BVG96_RS20750	112.061	-3.41146	0.302535	-7.97086	1.57578e-15	1.54676e-14	WP_060431258.1	LysE family translocator
BVG96_RS20755	546.451	-2.47033	0.223848	-6.56842	5.08514e-11	3.70004e-10	WP_033636555.1	PLP-dependent aminotransferase family protein
BVG96_RS20805	1839.2	-2.66128	0.195003	-8.51927	1.60557e-17	1.79074e-16	WP_033649531.1	formate dehydrogenase accessory protein FdhE
BVG96_RS21000	195.252	-4.02724	0.383425	-7.89525	2.89732e-15	2.78435e-14	WP_060431229.1	DUF962 domain-containing protein
BVG96_RS21010	134.817	-2.45044	0.260583	-5.56613	2.60465e-08	1.50185e-07	WP_060431227.1	NAD(P)-dependent oxidoreductase
BVG96_RS21015	34.3035	2.76785	0.415271	4.25709	2.07104e-05	9.11097e-05	WP_060431224.1	PTS beta-glucoside transporter subunit IIABC
BVG96_RS21020	89.0774	2.73213	0.312978	5.53433	3.12417e-08	1.79239e-07	WP_043148320.1	6-phospho-beta-glucosidase
BVG96_RS21040	3141.05	-2.42523	0.300057	-4.74986	2.03558e-06	1.00443e-05	WP_004934114.1	organic hydroperoxide resistance protein
BVG96_RS21080	1046.05	2.79784	0.300541	5.98202	2.20381e-09	1.39534e-08	WP_033636611.1	dipeptide ABC transporter permease DppB
BVG96_RS21085	821.544	2.91372	0.288569	6.63175	3.31721e-11	2.43376e-10	WP_025304838.1	dipeptide ABC transporter permease DppC
BVG96_RS21090	1158.01	2.42648	0.216011	6.60372	4.00967e-11	2.93147e-10	WP_004934132.1	dipeptide ABC transporter ATP-binding protein
BVG96_RS21095	482.898	2.527	0.225567	6.76961	1.29134e-11	9.68823e-11	WP_033636613.1	ABC transporter ATP-binding protein
BVG96_RS21100	506.189	-3.3914	0.233778	-10.2294	1.46491e-24	2.60278e-23	WP_033649883.1	cellulose biosynthesis protein BcsG
BVG96_RS21105	586.558	-3.4531	0.363304	-6.75219	1.45634e-11	1.08727e-10	WP_004934139.1	cellulose biosynthesis protein BcsF
BVG96_RS21110	3472.64	-4.32112	0.306489	-10.836	2.32334e-27	4.73341e-26	WP_033649882.1	cellulose biosynthesis protein BcsE
BVG96_RS21115	768.333	-4.18585	0.268982	-11.8441	2.30873e-32	5.87958e-31	WP_033649881.1	hypothetical protein
BVG96_RS21120	880.152	-4.43998	0.274409	-12.536	4.74464e-36	1.4123e-34	WP_033649880.1	cellulose synthase operon protein YhjQ
BVG96_RS21125	1017.61	-3.18814	0.261117	-8.37992	5.29641e-17	5.68589e-16	WP_060431216.1	UDP-forming cellulose synthase catalytic subunit
BVG96_RS21130	759.64	-2.63561	0.292539	-5.59108	2.25655e-08	1.30772e-07	WP_060431214.1	cellulose biosynthesis cyclic di-GMP-binding regulatory protein BcsB
BVG96_RS21150	1139.01	3.82942	0.225162	12.5662	3.23985e-36	9.83541e-35	WP_033649875.1	dicarboxylate/amino acid:cation symporter
BVG96_RS21255	9065.11	3.86156	0.375571	7.61921	2.55225e-14	2.31674e-13		tRNA-Arg
BVG96_RS21260	8186.77	3.72609	0.342828	7.95177	1.83864e-15	1.79326e-14		tRNA-His
BVG96_RS21265	1172.28	3.70697	0.356592	7.59122	3.16913e-14	2.87101e-13		tRNA-Leu
BVG96_RS21270	25.0867	3.49676	0.860639	2.90105	0.00371912	0.0125264		tRNA-Pro
BVG96_RS21390	10992.6	5.07389	0.198547	20.5186	1.46938e-93	1.64284e-91	WP_041037198.1	glycerophosphodiester phosphodiesterase
BVG96_RS21395	12605.1	4.94635	0.386381	10.2136	1.7228e-24	3.0258e-23	WP_033636663.1	glycerol-3-phosphate transporter
BVG96_RS21405	675.436	4.74532	0.329559	11.3646	6.27224e-30	1.44482e-28	WP_033649645.1	anaerobic glycerol-3-phosphate dehydrogenase subunit A
BVG96_RS21410	169.026	3.50733	0.34592	7.24831	4.22006e-13	3.52363e-12	WP_060431203.1	glycerol-3-phosphate dehydrogenase subunit GlpB
BVG96_RS21415	363.596	2.96848	0.314602	6.25703	3.92368e-10	2.66067e-09	WP_049195212.1	anaerobic glycerol-3-phosphate dehydrogenase subunit C
BVG96_RS21445	46942	-6.07235	0.248051	-20.4488	6.1537e-93	6.71632e-91	WP_033636674.1	matrixin family metalloprotease
BVG96_RS21450	15310.9	-6.70973	0.227103	-25.1416	1.74558e-139	5.71554e-137	WP_060431200.1	alkaline proteinase inhibitor
BVG96_RS21570	561.62	-3.59373	0.326702	-7.93913	2.03606e-15	1.97739e-14	WP_047569765.1	hypothetical protein
BVG96_RS21585	41200.3	7.53782	0.608262	10.7484	6.03292e-27	1.19718e-25	WP_060431191.1	5-methyltetrahydropteroyltriglutamate-- homocysteine S-methyltransferase
BVG96_RS21595	1221.85	-2.56125	0.274945	-5.67841	1.35952e-08	8.031e-08	WP_004934432.1	uridine phosphorylase
BVG96_RS21735	1904.3	2.45724	0.187754	7.7614	8.39942e-15	7.80993e-14	WP_033636718.1	type I pantothenate kinase
BVG96_RS21745	1104.28	3.39499	0.280748	8.53076	1.45387e-17	1.63346e-16		tRNA-Thr
BVG96_RS21750	1845.53	3.84567	0.32175	8.84435	9.20629e-19	1.12538e-17		tRNA-Tyr
BVG96_RS21755	11680.4	3.5967	0.345454	7.51678	5.61423e-14	4.98752e-13		RtT sRNA
BVG96_RS21760	3430.77	3.3994	0.305822	7.84573	4.30442e-15	4.10217e-14		tRNA-Gly
BVG96_RS21765	17453.1	3.4225	0.401548	6.0329	1.61045e-09	1.03394e-08		tRNA-Thr
BVG96_RS21790	37344.4	2.84732	0.619224	2.98329	0.0028517	0.00975536	WP_033636720.1	50S ribosomal protein L1
BVG96_RS21795	41709.5	3.02881	0.429913	4.71913	2.36858e-06	1.16e-05	WP_004929905.1	50S ribosomal protein L10
BVG96_RS21895	23927.3	2.51633	0.131442	11.5361	8.67435e-31	2.071e-29	WP_004929874.1	DNA-binding protein HU-alpha
BVG96_RS21900	339.266	2.25824	0.317844	3.95868	7.53656e-05	0.000309566	WP_079656126.1	DUF1481 domain-containing protein
BVG96_RS22010	847.856	6.31967	0.517978	10.2701	9.61504e-25	1.71499e-23	WP_047729313.1	enterobactin transporter EntS
BVG96_RS22050	3602.74	-2.35628	0.318624	-4.25669	2.07476e-05	9.1186e-05	WP_033636761.1	transcriptional regulator
BVG96_RS22080	74211.5	5.32866	0.388103	11.1534	6.89448e-29	1.51944e-27	WP_004929661.1	molecular chaperone GroES
BVG96_RS22085	81106.5	4.17792	0.32677	9.72526	2.35306e-22	3.70667e-21	WP_004929662.1	chaperonin GroEL
BVG96_RS22100	8607.5	2.35066	0.361523	3.73602	0.000186959	0.000736904	WP_004929666.1	elongation factor P
BVG96_RS22110	661.615	-5.37502	0.37839	-11.5622	6.4054e-31	1.54539e-29	WP_033636766.1	entericidin A/B family lipoprotein
BVG96_RS22115	277.902	-2.51333	0.35378	-4.27761	1.88908e-05	8.37482e-05	WP_004929669.1	quaternary ammonium compound efflux SMR transporter SugE
BVG96_RS22145	1485.61	2.50448	0.313626	4.79705	1.61021e-06	8.01433e-06	WP_004929681.1	elongation factor P--(R)-beta-lysine ligase
BVG96_RS22170	2459.05	3.90018	0.413421	7.01507	2.29826e-12	1.81956e-11		tRNA-Gly
BVG96_RS22175	3414.96	2.83156	0.431142	4.24817	2.15524e-05	9.44516e-05		tRNA-Gly
BVG96_RS22180	120.774	3.29943	0.549764	4.18258	2.88218e-05	0.000123939		tRNA-Gly
BVG96_RS22260	1950.44	-4.87489	0.262872	-14.7406	3.5369e-49	1.74335e-47	WP_043148252.1	isovaleryl-CoA dehydrogenase
BVG96_RS22280	1278.01	-3.86261	0.207751	-13.7791	3.40634e-43	1.38183e-41	WP_033648695.1	esterase
BVG96_RS22290	54.908	-3.46681	0.358497	-6.88098	5.94432e-12	4.58733e-11	WP_033636793.1	DUF1471 domain-containing protein
BVG96_RS22295	16640.4	2.34444	0.553684	2.42817	0.0151754	0.0465039	WP_004933634.1	30S ribosomal protein S6
BVG96_RS22325	728.103	2.33837	0.235534	5.68229	1.32899e-08	7.87094e-08	WP_004933618.1	peptidyl-prolyl cis-trans isomerase
BVG96_RS22350	165.8	-3.33208	0.343653	-6.78615	1.15164e-11	8.68273e-11	WP_033636801.1	DUF1107 domain-containing protein
BVG96_RS22360	5729.7	-2.88647	0.234544	-8.04313	8.75711e-16	8.8032e-15	WP_086556996.1	peptide-methionine (S)-S-oxide reductase MsrA
BVG96_RS22400	34.7437	-2.99582	0.50806	-3.9283	8.55471e-05	0.000348886	WP_043148246.1	DUF1471 domain-containing protein
BVG96_RS22405	43.9765	-3.80876	0.570959	-4.91937	8.68245e-07	4.39783e-06	WP_033638655.1	DUF1471 domain-containing protein
BVG96_RS22410	982.711	3.714	0.27678	9.80565	1.06463e-22	1.71237e-21	WP_004933572.1	transcriptional regulator ArgR
BVG96_RS22435	80390.9	2.82191	0.375378	4.85353	1.21285e-06	6.08285e-06	WP_004933561.1	50S ribosomal protein L21
BVG96_RS22450	9729.76	-2.40544	0.241959	-5.80858	6.30056e-09	3.84577e-08	WP_004933553.1	Obg family GTPase CgtA
BVG96_RS22500	9067.66	3.62797	0.329528	7.97495	1.52442e-15	1.49956e-14	WP_004933519.1	preprotein translocase subunit SecG
BVG96_RS22505	593.712	3.52164	0.345933	7.28937	3.11397e-13	2.61916e-12		tRNA-Leu
BVG96_RS22510	125.905	2.441	0.43568	3.30748	0.000941402	0.00340599		tRNA-Met
BVG96_RS22570	501.109	-3.33694	0.19334	-12.0872	1.23404e-33	3.3081e-32	WP_033648662.1	LLM class flavin-dependent oxidoreductase
BVG96_RS22590	114.314	2.11732	0.309818	3.60639	0.000310491	0.00118905	WP_060430738.1	U32 family peptidase
BVG96_RS22595	301.517	2.67566	0.393557	4.25773	2.06513e-05	9.0937e-05	WP_015376422.1	U32 family peptidase
BVG96_RS22605	1548.26	-2.0548	0.209377	-5.03781	4.70877e-07	2.42528e-06	WP_033648656.1	N-acetyltransferase
BVG96_RS22635	1965.67	-3.32373	0.291199	-7.97986	1.46504e-15	1.44424e-14	WP_060430740.1	hypothetical protein
BVG96_RS22740	614.143	-2.5529	0.209566	-7.41007	1.26235e-13	1.08771e-12	WP_060430751.1	alpha,alpha-phosphotrehalase
BVG96_RS22760	397.059	2.57431	0.170401	9.23883	2.49205e-20	3.45123e-19	WP_060430754.1	beta-N-acetylhexosaminidase
BVG96_RS22795	1392.06	2.04587	0.398265	2.62607	0.00863766	0.0274584	WP_049204480.1	aspartate carbamoyltransferase
BVG96_RS22805	917.726	5.98577	0.451908	11.0327	2.65735e-28	5.6135e-27	WP_060423000.1	ornithine carbamoyltransferase
BVG96_RS22820	173.361	3.78758	0.227731	12.2407	1.88381e-34	5.26547e-33	WP_060430756.1	glucose-methanol-choline oxidoreductase
BVG96_RS22825	565.913	-3.07277	0.23314	-8.89065	6.07528e-19	7.54717e-18	WP_060430758.1	GNAT family N-acetyltransferase
BVG96_RS22880	17.4488	2.40404	0.40964	3.4275	0.000609175	0.0022611	WP_060426764.1	deoxyribose-phosphate aldolase
BVG96_RS22895	9.15434	3.47092	0.848551	2.91193	0.00359201	0.0121429	WP_041037671.1	DeoR/GlpR transcriptional regulator
BVG96_RS22920	875.948	3.81054	0.386557	7.27068	3.5768e-13	2.99198e-12	WP_060430781.1	HNH endonuclease
BVG96_RS22925	1359.86	3.37488	0.305263	7.77978	7.26527e-15	6.81063e-14	WP_089185442.1	OmpA family protein
BVG96_RS22930	2931.97	3.11446	0.212987	9.92766	3.15572e-23	5.14799e-22	WP_060430784.1	hypothetical protein
BVG96_RS22945	8316.95	2.57592	0.308459	5.10903	3.23815e-07	1.69836e-06	WP_060430792.1	DEAD/DEAH box helicase
BVG96_RS23015	50.8394	2.24974	0.379322	3.29466	0.000985401	0.00355131	WP_089185455.1	TonB-dependent siderophore receptor
BVG96_RS23050	649.603	-3.55267	0.274009	-9.31602	1.20784e-20	1.70361e-19	WP_060430817.1	carbon starvation protein A
BVG96_RS23085	5.3594	-3.67753	1.00519	-2.66371	0.0077284	0.0247741	WP_060430826.1	glycosyl transferase
BVG96_RS23100	283.174	-3.62319	0.32178	-8.15213	3.57581e-16	3.70011e-15	WP_041037744.1	hypothetical protein
BVG96_RS23160	220.942	-2.83198	0.326024	-5.61916	1.91883e-08	1.1205e-07	WP_060430843.1	porin
BVG96_RS23235	183.509	-3.00788	0.252012	-7.96742	1.62022e-15	1.58699e-14	WP_060430851.1	CoA-acylating methylmalonate-semialdehyde dehydrogenase
BVG96_RS23240	223.389	-3.68592	0.36352	-7.38863	1.48349e-13	1.27108e-12	WP_049194531.1	aspartate aminotransferase family protein
BVG96_RS23300	74.2283	-3.89916	0.453926	-6.38686	1.6933e-10	1.18144e-09	WP_033648536.1	APC family permease
BVG96_RS23305	62.5518	-3.58827	0.357662	-7.23662	4.59998e-13	3.81999e-12	WP_060430859.1	DUF3156 family protein
BVG96_RS23335	245.499	2.21574	0.180481	6.73613	1.62662e-11	1.21046e-10	WP_033648528.1	2-hydroxyhepta-2,4-diene-1,7-dioate isomerase
BVG96_RS23400	16.6747	4.51479	0.666195	5.27591	1.32096e-07	7.16602e-07	WP_049194555.1	SDR family oxidoreductase
BVG96_RS23405	53.1119	4.23511	0.400069	8.08636	6.14719e-16	6.26194e-15	WP_033648523.1	FAA hydrolase family protein
BVG96_RS23410	73.1628	3.93256	0.339679	8.6333	5.96047e-18	6.8997e-17	WP_060430863.1	L-fuconate dehydratase
BVG96_RS23415	16.5221	4.04456	0.582689	5.22501	1.74149e-07	9.31505e-07	WP_060430865.1	amidohydrolase
BVG96_RS23420	24.369	2.5652	0.406001	3.85517	0.000115651	0.000466266	WP_060430867.1	SDR family oxidoreductase
BVG96_RS23465	21.9639	3.34887	0.824686	2.8482	0.00439678	0.0146901		tRNA-Leu
BVG96_RS23470	238.048	3.14041	0.423475	5.05441	4.31726e-07	2.23619e-06		tRNA-Leu
BVG96_RS23475	1978.92	3.98604	0.370386	8.06197	7.50755e-16	7.58031e-15		tRNA-Leu
BVG96_RS23515	2950.94	-2.97541	0.271574	-7.27393	3.49166e-13	2.9261e-12	WP_004857650.1	DUF1328 domain-containing protein
BVG96_RS23520	789.85	-2.95958	0.240327	-8.15381	3.52626e-16	3.6571e-15	WP_033649120.1	stress response protein
BVG96_RS23535	480.39	2.8954	0.322054	5.88536	3.97185e-09	2.4604e-08	WP_033637021.1	NupC/NupG family nucleoside CNT transporter
BVG96_RS23540	1177.05	-2.45366	0.25624	-5.67302	1.40299e-08	8.27707e-08	WP_033641793.1	deoxyribose-phosphate aldolase
BVG96_RS23545	2014.15	-2.41166	0.223618	-6.31284	2.7396e-10	1.87159e-09	WP_060426362.1	thymidine phosphorylase
BVG96_RS23550	6608.12	-2.87779	0.179761	-10.446	1.52813e-25	2.8946e-24	WP_033649124.1	phosphopentomutase
BVG96_RS23555	1470.61	-2.85746	0.132664	-14.0013	1.53144e-44	6.38194e-43	WP_033652875.1	purine-nucleoside phosphorylase
BVG96_RS23660	5679.29	-2.03089	0.20319	-5.0735	3.90565e-07	2.03449e-06	WP_033637043.1	protein CreA
